# Supplementary material for: A transient enhancement of Mercury’s exosphere at extremely high altitudes inferred from pickup ions
Source: Nat Commun. 2020 Sep 29;11:4350. doi: 10.1038/s41467-020-18220-2 (PMC7525509; doi:10.1038/s41467-020-18220-2)
Supplement: Supplementary file 3 — Source Data [file 41467_2020_18220_MOESM3_ESM.xlsx]

## Sheet: Figure 1 Position
Figure 1. Position of MESSENGER in MSO coordinates.
Julian Day		X' (km)	Y' (km)	Z (km)
2456647.5181565746		218.472	-4680.73	-6333.79
2456647.5182838896		221.12388	-4684.6531	-6316.18
2456647.5183996302		223.53370	-4688.1984	-6300.14
2456647.5185269448		226.18330	-4692.0736	-6282.47
2456647.5186426858		228.59092	-4695.5744	-6266.37
2456647.5187700004		231.23800	-4699.3998	-6248.63
2456647.5188973155		233.88375	-4703.1993	-6230.85
2456647.5190130561		236.28783	-4706.6309	-6214.66
2456647.5191403711		238.93099	-4710.3801	-6196.82
2456647.5192676857		241.57273	-4714.1025	-6178.94
2456647.5193834263		243.97312	-4717.4637	-6162.66
2456647.5195107413		246.61215	-4721.1354	-6144.71
2456647.5196380559		249.24971	-4724.7797	-6126.73
2456647.5197537970		251.64625	-4728.0697	-6110.36
2456647.5198811116		254.28099	-4731.6623	-6092.31
2456647.5200084266		256.91421	-4735.2276	-6074.23
2456647.5201357412		259.54588	-4738.7650	-6056.11
2456647.5202514823		261.93699	-4741.9574	-6039.61
2456647.5203787968		264.56568	-4745.4422	-6021.42
2456647.5205061114		267.19274	-4748.8986	-6003.20
2456647.5206218525		269.57959	-4752.0169	-5986.60
2456647.5207491671		272.20354	-4755.4197	-5968.31
2456647.5208764821		274.82583	-4758.7942	-5949.99
2456647.5209922227		277.20824	-4761.8368	-5933.30
2456647.5211195378		279.82728	-4765.1567	-5914.91
2456647.5212468524		282.44455	-4768.4473	-5896.48
2456647.5213625929		284.82238	-4771.4139	-5879.69
2456647.5214899080		287.43627	-4774.6489	-5861.19
2456647.5216172226		290.04835	-4777.8547	-5842.66
2456647.5217445376		292.65863	-4781.0312	-5824.09
2456647.5218602782		295.02997	-4783.8929	-5807.18
2456647.5219875933		297.63665	-4787.0123	-5788.54
2456647.5221033338		300.00468	-4789.8219	-5771.56
2456647.5222306489		302.60776	-4792.8843	-5752.85
2456647.5223579635		305.20883	-4795.9160	-5734.11
2456647.5224737041		307.57171	-4798.6456	-5717.03
2456647.5226010191		310.16897	-4801.6188	-5698.22
2456647.5227283337		312.76420	-4804.5612	-5679.37
2456647.5228440748		315.12174	-4807.2094	-5662.20

## Sheet: Figure 2 FIPS
Figure 2 Data. FIPS				Energy (keV)	Energy (keV)	Energy (keV)	Energy (keV)	Energy (keV)	Energy (keV)	Energy (keV)	Energy (keV)	Energy (keV)	Energy (keV)	Energy (keV)	Energy (keV)	Energy (keV)	Energy (keV)	Energy (keV)	Energy (keV)	Energy (keV)	Energy (keV)	Energy (keV)	Energy (keV)	Energy (keV)	Energy (keV)	Energy (keV)	Energy (keV)	Energy (keV)	Energy (keV)	Energy (keV)	Energy (keV)	Energy (keV)	Energy (keV)	Energy (keV)	Energy (keV)	Energy (keV)	Energy (keV)	Energy (keV)	Energy (keV)	Energy (keV)	Energy (keV)	Energy (keV)	Energy (keV)	Energy (keV)	Energy (keV)	Energy (keV)	Energy (keV)	Energy (keV)	Energy (keV)
				0.0464	0.0511	0.0564	0.062	0.0683	0.0754	0.0829	0.0913	0.1004	0.1107	0.1219	0.134	0.1478	0.1627	0.1789	0.197	0.217	0.2388	0.2631	0.2896	0.3189	0.351	0.3863	0.4255	0.4682	0.5156	0.5677	0.6251	0.688	0.7576	0.8343	0.9184	1.011	1.1133	1.2255	1.3493	1.4855	1.6358	1.8007	1.9828	2.183	2.4034	2.6459	2.9131	3.2074	3.531
Julian Date	Sodium Counts per second			Proton Differential energy flux	Proton Differential energy flux	Proton Differential energy flux	Proton Differential energy flux	Proton Differential energy flux	Proton Differential energy flux	Proton Differential energy flux	Proton Differential energy flux	Proton Differential energy flux	Proton Differential energy flux	Proton Differential energy flux	Proton Differential energy flux	Proton Differential energy flux	Proton Differential energy flux	Proton Differential energy flux	Proton Differential energy flux	Proton Differential energy flux	Proton Differential energy flux	Proton Differential energy flux	Proton Differential energy flux	Proton Differential energy flux	Proton Differential energy flux	Proton Differential energy flux	Proton Differential energy flux	Proton Differential energy flux	Proton Differential energy flux	Proton Differential energy flux	Proton Differential energy flux	Proton Differential energy flux	Proton Differential energy flux	Proton Differential energy flux	Proton Differential energy flux	Proton Differential energy flux	Proton Differential energy flux	Proton Differential energy flux	Proton Differential energy flux	Proton Differential energy flux	Proton Differential energy flux	Proton Differential energy flux	Proton Differential energy flux	Proton Differential energy flux	Proton Differential energy flux	Proton Differential energy flux	Proton Differential energy flux	Proton Differential energy flux	Proton Differential energy flux
2.45665e+06	0			0	0	0	0	0	0	0	0	0	0	0	0	0	0	0	0	24001948	0	0	0	0	0	0	0	0	0	0	0	0	0	0	0	0	0	3973754	0	0	0	0	2.37072e+06	0	0	0	0	0	0
2.45665e+06	0			0	0	0	0	0	0	0	58128672	0	0	0	0	0	0	0	0	0	0	0	0	0	0	0	0	0	0	0	0	0	0	0	0	0	0	0	0	0	0	0	0	0	0	0	0	0	0
2.45665e+06	0			0	0	0	0	79234457	0	0	0	53182336	0	0	0	0	0	0	0	0	0	0	0	0	0	0	0	0	0	0	0	0	6.59495e+06	0	0	0	0	0	0	0	0	0	0	0	0	0	0	0	0
2.45665e+06	0			0	0	0	0	0	0	0	58128672	0	0	0	0	0	0	0	0	0	0	0	0	0	14687169	0	0	0	0	0	0	0	0	0	0	0	0	0	0	0	0	0	0	0	0	0	0	0	0
2.45665e+06	0.333333			0	0	0	0	0	0	0	0	0	0	0	0	0	0	0	0	0	0	0	0	0	0	0	0	0	0	0	0	0	0	0	0	0	0	0	0	0	0	0	0	0	0	0	0	0	0
2.45665e+06	0			0	0	0	0	0	0	0	0	0	0	0	0	0	0	0	0	0	21735890	0	0	0	0	0	0	10901146	0	0	0	0	6.59495e+06	0	0	0	0	0	0	0	0	0	0	0	0	0	0	0	0
2.45665e+06	0			0	0	0	0	0	0	0	0	0	0	0	0	0	0	0	0	0	0	0	0	0	0	0	0	0	0	0	0	0	0	0	0	0	0	0	0	0	0	0	0	0	0	0	0	0	0
2.45665e+06	0.333333			0	0	0	0	0	0	0	116257340	0	0	0	0	0	0	0	0	0	0	0	0	0	0	0	0	0	0	0	0	0	0	0	0	0	0	0	0	0	0	0	0	0	0	0	0	1.39554e+06	0
2.45665e+06	0			0	0	0	0	0	0	0	0	0	0	0	0	0	0	0	0	0	0	0	0	0	0	13322277	0	0	0	0	0	0	0	0	0	0	0	0	0	0	0	0	0	0	0	0	0	0	0
2.45665e+06	0			0	0	0	0	0	0	0	0	0	0	0	0	0	0	0	0	0	0	0	0	0	0	0	0	0	0	0	0	0	0	0	0	0	0	0	0	3.23421e+06	0	2.6319e+06	0	0	0	0	0	0	0
2.45665e+06	0			0	0	0	0	0	0	0	0	0	0	0	0	0	0	0	0	0	0	0	0	0	0	0	0	10901146	0	0	0	0	0	0	0	0	4.39479e+06	0	0	0	0	0	0	0	0	0	0	0	0
2.45665e+06	0			0	0	0	0	0	0	0	0	0	0	0	0	0	0	0	26599577	0	0	0	0	0	0	0	0	0	0	0	0	0	0	0	0	0	0	0	0	0	0	0	0	0	0	0	0	0	1.25276e+06
2.45665e+06	0			0	0	0	0	0	0	0	0	0	0	0	0	0	0	0	0	0	0	0	0	0	0	13322277	0	0	0	0	0	0	0	0	0	0	0	0	0	0	0	0	0	0	0	0	0	0	0
2.45665e+06	0			0	0	0	0	0	0	0	0	0	0	0	0	0	0	0	0	0	0	0	0	0	0	0	0	0	0	0	0	0	0	0	0	0	0	3973754	0	0	0	0	0	0	0	0	0	0	0
2.45665e+06	0			0	0	0	0	0	0	0	0	0	0	0	0	0	0	0	0	0	0	0	0	0	0	0	0	0	0	0	0	0	0	0	0	0	0	0	0	0	0	0	0	0	0	0	0	0	0
2.45665e+06	0			0	0	0	0	0	0	0	0	0	0	0	0	0	0	0	0	0	0	0	0	0	0	0	0	0	0	0	0	0	0	0	0	0	0	0	0	0	0	0	0	0	0	0	0	0	0
2.45665e+06	0			0	0	0	0	0	0	0	0	0	0	0	0	0	0	0	0	0	0	0	0	0	0	0	0	0	0	0	0	0	0	0	0	0	0	0	0	0	0	0	0	0	0	0	0	0	0
2.45665e+06	0.333333			0	0	0	0	0	0	0	0	53182336	0	0	0	0	0	0	0	0	0	0	0	0	0	0	0	0	0	0	0	0	0	0	0	0	0	0	0	0	0	0	0	0	0	0	0	0	0
2.45665e+06	0			0	0	0	0	0	0	0	0	0	0	0	0	0	0	0	0	0	0	0	0	0	0	0	12020350	0	0	0	0	0	6.59495e+06	0	0	0	0	0	0	0	0	0	0	0	0	0	0	0	0
2.45665e+06	0			0	0	0	0	0	0	0	0	0	0	0	0	0	0	0	0	0	0	0	0	0	0	0	0	0	0	0	0	0	0	0	0	0	0	0	0	0	0	0	0	0	0	0	0	0	0
2.45665e+06	0			0	0	0	0	0	0	0	0	0	0	43224844	0	0	0	0	0	0	0	0	0	0	14687169	0	0	0	0	0	0	0	0	0	0	0	4.39479e+06	0	0	0	0	0	0	0	0	0	0	0	0
2.45665e+06	0			0	0	0	0	0	0	0	0	0	0	0	0	0	0	0	0	0	0	0	0	0	0	0	0	0	9.87354e+06	0	0	0	0	0	0	0	0	0	0	0	0	0	0	0	0	0	0	0	0
2.45665e+06	0			0	0	0	0	0	0	0	0	0	0	0	0	0	0	0	0	0	0	0	0	0	0	0	0	0	0	0	0	0	0	0	0	0	0	0	3.58748e+06	0	0	0	0	0	0	0	0	0	0
2.45665e+06	0			0	0	0	0	0	0	0	0	0	0	0	0	0	0	0	0	0	0	0	0	0	0	0	0	0	0	0	0	0	0	0	0	0	0	0	0	0	0	0	0	0	0	0	0	0	0
2.45665e+06	0			0	0	0	0	0	0	0	0	0	0	0	0	0	0	0	0	0	0	0	0	16236475	0	0	0	0	0	0	0	0	0	0	0	0	0	0	0	0	0	0	0	0	0	0	0	0	0
2.45665e+06	0			0	0	0	0	0	0	0	0	0	0	0	0	0	0	0	0	0	0	0	0	0	0	0	0	0	0	0	0	0	0	0	0	0	0	0	0	0	0	0	0	0	0	0	0	0	0
2.45665e+06	0.333333			0	0	0	0	0	0	0	0	0	0	0	0	0	0	0	0	0	0	0	0	0	0	0	0	0	0	8.94992e+06	0	0	0	0	0	0	0	0	0	0	0	0	0	0	0	0	0	0	0
2.45665e+06	0			0	0	0	0	0	0	0	0	0	0	0	0	0	0	0	0	0	0	0	0	0	0	0	0	0	0	0	0	0	0	0	0	0	0	0	0	0	2.91793e+06	0	0	0	0	0	0	0	0
2.45665e+06	0			0	0	0	0	0	0	64879268	0	0	0	0	0	0	0	0	0	0	0	0	0	0	0	0	0	0	0	0	0	0	0	0	0	0	0	0	0	0	0	0	0	0	0	0	0	0	0
2.45665e+06	0			0	0	0	0	0	0	0	0	0	0	0	0	0	0	0	0	0	0	0	0	0	0	0	0	0	0	0	0	0	0	0	0	0	0	0	0	0	0	0	0	0	0	0	0	0	0
2.45665e+06	0.333333			0	0	0	0	0	0	0	0	0	0	0	0	0	0	29243793	0	0	0	0	0	0	0	0	0	0	0	0	0	0	0	0	0	0	0	0	0	0	0	0	0	0	0	0	0	0	1.25276e+06
2.45665e+06	0			0	0	0	0	0	0	0	0	0	0	0	0	0	0	0	0	0	0	0	0	0	0	0	0	0	0	0	0	0	0	0	0	0	0	0	0	0	0	0	0	0	0	1.72791e+06	0	0	0
2.45665e+06	0			0	0	0	0	0	0	0	0	0	0	0	0	0	0	0	0	0	0	0	0	0	0	0	0	0	0	0	0	0	0	0	0	0	0	0	0	0	0	2.6319e+06	0	0	0	0	0	0	0
2.45665e+06	0			0	0	0	0	0	0	0	0	0	0	0	0	0	0	0	0	0	0	0	0	0	0	0	0	0	0	0	0	0	0	0	0	0	0	0	0	0	0	0	0	0	0	0	0	0	0
2.45665e+06	0			0	0	0	0	0	0	0	0	0	0	0	0	0	0	0	0	0	0	0	0	0	0	0	0	0	0	0	0	0	0	0	0	0	0	0	0	0	0	0	0	0	0	0	0	0	0
2.45665e+06	1			0	0	0	0	0	0	0	0	0	0	0	0	0	0	0	0	0	0	0	0	0	0	0	0	0	0	0	0	0	0	0	0	0	0	0	0	0	0	0	0	0	1.92054e+06	0	0	0	0
2.45665e+06	1.33333			0	0	0	0	0	0	0	0	0	0	0	0	0	0	0	0	0	0	0	0	0	0	0	0	0	0	0	0	0	0	5.96289e+06	0	0	4.39479e+06	0	0	0	0	0	0	0	0	0	0	0	0
2.45665e+06	0			0	0	0	0	0	0	0	0	0	0	0	0	0	0	0	0	0	0	0	0	0	0	0	0	0	0	0	0	0	0	0	0	0	0	0	0	0	0	0	0	0	0	0	0	0	0
2.45665e+06	1.33333			0	0	0	0	79234457	0	0	0	0	48209254	0	0	0	0	0	0	0	0	0	0	0	0	0	0	0	0	0	0	0	0	0	0	0	0	0	0	3.23421e+06	0	0	0	0	0	0	0	0	0
2.45665e+06	1			0	0	0	0	0	0	0	0	0	0	0	0	0	0	0	0	0	0	0	0	16236475	0	0	0	0	0	8.94992e+06	0	0	0	0	0	0	0	0	0	0	0	0	0	0	0	0	0	1.39554e+06	0
2.45665e+06	2			0	0	0	0	0	0	0	0	0	0	0	0	0	0	0	0	0	0	0	0	0	0	0	0	0	0	0	0	0	0	0	0	0	0	0	0	0	0	0	0	0	0	0	0	0	0
2.45665e+06	1			0	0	0	0	0	0	0	0	0	0	0	0	0	0	0	0	0	0	0	0	0	14687169	0	0	0	0	0	0	7.31516e+06	0	0	0	0	4.39479e+06	0	0	0	0	0	0	0	0	0	0	0	0
2.45665e+06	3.66667			0	0	0	0	0	0	0	0	0	0	0	0	0	0	0	0	0	0	0	0	0	0	0	0	0	0	0	0	0	0	0	0	0	0	0	0	0	0	0	0	0	0	0	0	0	0
2.45665e+06	1.66667			0	0	0	0	0	0	0	0	0	0	0	0	0	0	0	0	0	0	0	0	0	0	0	0	0	0	0	0	0	0	0	0	4.87287e+06	4.39479e+06	0	0	0	0	0	0	0	0	0	0	0	0
2.45665e+06	2			0	0	0	0	0	0	0	0	0	0	0	0	0	0	0	0	0	0	0	0	0	0	0	0	0	0	0	0	0	0	0	0	0	0	0	0	0	0	0	0	0	0	0	0	0	0
2.45665e+06	0.666667			0	0	0	0	0	0	0	0	0	0	0	0	0	0	0	0	0	0	0	0	0	0	0	0	0	0	0	0	0	0	0	0	0	0	0	0	0	2.91793e+06	0	0	0	0	0	0	0	0
2.45665e+06	2.66667			0	0	0	0	0	0	0	0	0	0	0	0	0	0	0	0	0	0	0	0	0	0	0	0	0	0	0	0	0	0	0	0	0	0	0	0	0	0	0	0	0	0	0	0	0	0
2.45665e+06	2.33333			0	0	0	0	0	0	0	0	0	0	0	0	0	0	0	0	0	0	0	0	0	0	0	0	0	0	0	0	0	0	0	0	0	0	0	0	0	0	0	0	0	0	0	0	0	0
2.45665e+06	0.666667			0	0	0	0	0	0	0	0	0	0	0	0	0	0	0	0	0	0	0	0	0	0	0	0	0	0	0	0	0	0	0	0	0	0	0	0	0	0	0	0	0	0	0	0	0	0
2.45665e+06	1			0	0	0	0	0	0	0	0	0	0	0	0	0	0	0	0	0	0	0	0	0	0	0	0	0	0	0	0	0	0	0	0	0	4.39479e+06	0	0	3.23421e+06	0	0	2.37072e+06	0	0	0	0	0	0
2.45665e+06	0			0	0	0	0	79234457	0	0	0	0	0	0	0	0	0	0	0	0	0	0	0	0	0	0	0	0	0	0	0	0	0	0	0	0	0	3973754	0	0	0	0	0	0	0	0	0	0	0
2.45665e+06	2			0	0	0	0	0	0	0	0	0	0	0	0	0	0	0	0	0	0	0	0	0	0	0	0	0	0	0	0	0	0	0	0	0	0	0	0	0	0	0	0	0	0	0	0	0	0
2.45665e+06	0.666667			0	0	0	0	0	0	0	58128672	0	0	43224844	0	0	0	0	0	0	0	0	0	0	0	0	0	0	0	0	0	7.31516e+06	0	0	0	0	0	0	0	0	0	0	0	0	0	0	0	0	0
2.45665e+06	2.66667			0	0	0	0	0	0	0	0	0	0	0	0	0	0	0	0	0	0	0	0	0	0	0	0	0	0	0	0	0	0	0	0	0	0	0	0	0	0	0	0	0	0	0	0	0	0
2.45665e+06	2			0	0	0	0	0	0	0	0	0	0	0	0	0	0	0	0	0	0	0	0	0	0	13322277	0	0	0	0	0	0	0	0	0	0	0	0	3.58748e+06	0	0	0	0	0	0	0	0	0	0
2.45665e+06	2.33333			0	0	0	0	0	0	0	0	0	0	0	0	0	0	0	0	0	0	0	0	0	0	0	0	0	0	0	0	0	0	0	0	0	0	0	0	0	0	0	0	0	0	1.72791e+06	0	0	0
2.45665e+06	3.33333			0	0	0	0	0	0	0	0	0	0	0	0	0	0	0	0	0	0	0	0	16236475	0	0	0	0	0	0	0	0	0	0	0	0	0	0	0	3.23421e+06	0	0	0	0	0	0	0	0	0
2.45665e+06	2.33333			0	0	0	0	0	0	0	0	0	0	0	0	0	0	0	0	0	0	0	0	0	0	0	0	0	0	0	0	0	0	0	0	0	0	0	0	0	0	0	0	0	0	0	0	0	0
2.45665e+06	4			0	0	0	0	0	0	0	0	0	0	0	0	0	0	0	0	0	0	0	0	0	0	0	0	0	0	8.94992e+06	0	0	0	5.96289e+06	0	4.87287e+06	0	0	0	0	0	0	0	0	0	0	0	0	0
2.45665e+06	8.66667			0	0	0	0	0	0	0	0	0	0	0	0	0	0	0	0	0	0	0	0	16236475	0	0	0	0	0	0	0	0	0	0	0	0	0	0	0	0	0	0	0	0	0	0	0	0	0
2.45665e+06	2.33333			0	0	0	0	0	70931107	0	0	0	0	0	0	0	0	0	0	0	0	0	0	0	0	0	0	0	0	0	0	0	6.59495e+06	0	0	0	0	0	0	0	0	0	0	0	0	0	0	0	0
2.45665e+06	0.333333			0	0	0	0	0	0	0	0	0	0	0	0	0	0	0	26599577	24001948	0	0	0	0	0	0	0	0	0	0	0	0	0	0	0	0	0	0	0	0	0	0	0	0	0	0	0	0	0
2.45665e+06	1.33333			0	0	0	0	0	0	0	0	0	0	0	0	0	0	0	0	0	0	0	0	0	0	0	0	0	0	0	0	0	0	0	0	0	0	0	0	0	0	0	0	0	0	0	0	0	0
2.45665e+06	0.666667			0	0	0	0	0	0	0	0	0	0	0	0	0	0	0	26599577	0	0	0	0	0	0	0	0	0	0	0	0	0	0	0	0	0	0	0	3.58748e+06	0	0	0	0	0	1.92054e+06	0	0	0	0
2.45665e+06	0.333333			0	0	0	0	0	0	0	0	0	0	0	0	0	0	0	0	0	0	19774043	0	0	0	0	0	0	0	0	0	0	6.59495e+06	0	0	0	0	0	0	0	0	0	0	0	0	0	0	0	0
2.45665e+06	0.333333			0	0	0	0	0	0	0	0	0	0	0	0	0	0	0	0	0	0	0	0	0	0	0	0	0	0	0	0	0	0	0	0	0	0	0	0	0	0	0	0	0	0	0	0	0	0
2.45665e+06	0.666667			0	0	0	0	0	0	0	0	0	0	0	0	0	0	29243793	0	0	0	19774043	0	0	0	0	0	0	0	0	0	0	0	0	0	0	0	0	0	0	0	0	0	0	0	0	0	0	0
2.45665e+06	4.33333			0	0	0	0	0	0	0	0	0	0	0	0	0	0	0	0	0	0	0	0	0	14687169	0	0	0	0	0	0	0	0	0	0	0	0	0	0	0	0	0	0	0	0	0	0	0	0
2.45665e+06	0.666667			0	0	0	0	0	0	0	0	0	0	0	0	0	0	0	0	0	0	0	0	0	0	0	0	0	0	0	0	0	0	0	0	0	0	3973754	0	0	0	0	0	0	0	0	0	0	0
2.45665e+06	0.333333			0	0	0	0	0	0	0	0	0	0	0	0	0	0	0	0	0	0	0	0	0	0	0	0	0	0	0	0	0	0	0	0	0	4.39479e+06	0	0	0	0	0	0	0	0	0	0	0	0
2.45665e+06	1.33333			0	0	0	0	0	0	0	0	0	0	0	0	0	0	0	0	0	0	0	0	0	0	0	0	0	0	0	0	0	0	0	5.39456e+06	0	0	0	0	0	0	2.6319e+06	0	0	0	0	0	0	0
2.45665e+06	1.66667			0	0	0	0	0	0	0	0	0	0	0	0	0	0	0	0	0	0	0	0	0	0	0	0	0	0	0	0	0	0	0	0	0	0	0	0	0	0	0	0	0	0	0	0	0	0
2.45665e+06	0.666667			0	0	0	0	0	0	64879268	0	0	0	0	39553247	0	0	0	0	0	21735890	0	0	0	0	0	0	0	0	0	0	0	0	0	0	0	0	3973754	0	0	0	0	0	0	0	0	0	0	0
2.45665e+06	0.666667			0	0	0	0	0	0	0	0	0	0	0	0	0	0	0	0	0	0	0	0	0	0	0	0	0	0	0	0	0	0	0	0	0	0	0	0	0	0	0	0	2.13592e+06	1.92054e+06	0	0	0	0
2.45665e+06	0			0	0	0	0	79234457	0	0	0	0	0	0	0	0	0	0	0	0	0	0	0	0	0	0	0	0	0	0	0	0	0	0	0	0	8.78958e+06	0	0	0	0	0	0	0	0	0	0	0	0
2.45665e+06	0			0	0	0	0	0	0	0	0	0	0	0	0	0	0	0	26599577	0	0	0	0	0	0	0	0	0	0	0	0	0	0	0	5.39456e+06	0	0	0	0	0	0	0	0	0	0	0	0	0	0
2.45665e+06	0.666667			0	0	0	0	0	0	0	0	0	0	0	0	0	0	0	0	0	0	0	0	0	0	0	0	0	0	0	0	0	0	0	0	0	0	0	0	0	0	0	0	0	0	0	0	0	0
2.45665e+06	0			0	0	0	0	0	0	0	0	0	0	0	0	0	0	0	0	0	0	0	0	0	0	0	0	0	9.87354e+06	0	0	0	0	0	0	0	0	0	0	0	0	0	0	0	0	0	0	0	0
2.45665e+06	0			0	0	0	0	0	0	0	0	0	0	0	0	0	0	0	0	0	0	0	0	0	0	0	0	0	0	0	0	0	0	0	0	0	0	0	0	0	0	0	0	0	0	0	0	0	0
2.45665e+06	0.333333			0	0	0	0	0	0	0	0	0	0	0	0	0	0	0	0	0	0	0	0	0	0	0	0	0	0	0	0	0	0	0	0	0	0	0	0	0	0	0	2.37072e+06	0	0	0	0	0	0
2.45665e+06	0.333333			0	0	0	0	0	0	0	0	0	0	0	0	0	0	0	0	0	0	0	0	0	0	0	0	0	0	0	0	0	0	0	0	0	0	0	0	0	0	0	0	0	0	0	0	0	0
2.45665e+06	0.333333			0	0	0	0	0	0	0	58128672	0	0	0	0	0	0	0	0	0	0	0	0	0	0	0	0	0	0	0	0	0	0	0	0	0	0	0	0	0	0	2.6319e+06	0	0	0	0	0	0	0
2.45665e+06	0			0	0	0	0	0	0	0	0	0	0	0	0	0	0	0	0	0	0	0	17932941	0	0	0	0	0	0	0	0	0	0	0	0	0	0	0	0	0	0	0	0	0	0	0	0	0	0
2.45665e+06	0			0	0	0	0	79234457	0	0	0	0	0	0	0	0	32134203	0	0	0	0	0	0	0	0	0	0	0	0	0	0	0	0	0	0	0	0	0	0	0	0	2.6319e+06	0	0	0	0	0	1.39554e+06	0
2.45665e+06	0.333333			0	0	0	0	0	0	0	0	0	0	0	0	0	0	0	0	0	0	0	0	0	0	0	0	0	0	0	0	0	0	0	0	4.87287e+06	0	0	0	0	0	0	0	0	0	1.72791e+06	1.55332e+06	1.39554e+06	0
2.45665e+06	0.666667			0	0	0	0	0	70931107	0	0	0	0	0	0	0	0	0	0	0	0	0	0	0	0	0	12020350	0	0	0	0	0	0	0	0	0	0	0	0	0	0	0	0	0	0	0	0	0	0
2.45665e+06	0.333333			0	0	0	0	0	0	0	0	0	0	0	0	0	0	0	0	0	0	0	0	0	0	0	0	0	0	8.94992e+06	0	0	0	0	0	0	0	0	0	0	0	0	0	0	0	0	1.55332e+06	0	0
2.45665e+06	0			0	0	0	0	0	0	0	58128672	0	0	0	0	0	0	0	0	0	0	0	0	0	0	0	0	0	9.87354e+06	0	0	0	0	0	0	0	4.39479e+06	0	0	0	0	0	0	2.13592e+06	0	0	0	0	0
2.45665e+06	0.666667			0	0	0	0	0	0	0	0	0	0	0	0	0	0	0	0	0	0	0	0	0	0	0	0	0	0	0	8.05872e+06	0	0	0	0	0	4.39479e+06	0	0	0	0	0	0	0	0	0	0	0	0
2.45665e+06	0			0	0	0	0	0	0	0	0	0	0	0	0	0	0	0	0	0	0	0	0	0	0	0	0	0	0	0	0	0	0	0	0	0	4.39479e+06	0	0	0	0	0	0	0	0	0	0	0	0
2.45665e+06	0			0	0	0	0	0	0	0	0	53182336	0	0	0	0	0	0	0	0	0	0	0	0	0	0	0	0	0	0	0	0	0	0	0	0	0	0	0	0	0	0	0	0	1.92054e+06	0	0	0	0
2.45665e+06	0.333333			0	0	0	0	0	0	0	0	0	0	0	0	0	0	0	0	0	0	0	0	0	0	0	0	0	0	0	0	0	0	0	0	0	4.39479e+06	0	0	3.23421e+06	0	0	0	0	0	0	0	0	0
2.45665e+06	0.666667			0	0	0	0	0	0	0	58128672	0	0	0	0	0	0	0	0	0	21735890	0	0	0	0	0	0	0	0	0	0	0	0	0	0	0	0	0	0	0	0	0	0	0	0	0	0	0	0
2.45665e+06	0.666667			0	0	0	0	0	0	0	0	0	0	0	0	0	0	0	0	0	0	0	0	16236475	0	0	0	0	0	0	0	0	0	0	0	0	0	3973754	0	0	0	2.6319e+06	0	0	0	0	0	0	0
2.45665e+06	0			0	0	0	0	0	0	0	0	0	0	0	0	0	32134203	0	0	0	0	0	0	0	0	0	0	0	0	0	0	0	6.59495e+06	0	5.39456e+06	0	0	0	0	0	2.91793e+06	0	0	0	0	0	1.55332e+06	0	0
2.45665e+06	4			0	0	0	0	0	0	0	0	0	0	0	0	0	0	0	0	0	0	0	0	0	0	0	0	0	0	0	0	0	0	0	0	0	0	0	0	3.23421e+06	0	0	0	0	0	0	0	0	0
2.45665e+06	0.333333			0	0	0	0	0	0	0	0	0	0	0	0	0	0	0	0	0	0	0	0	0	0	0	0	0	0	0	0	7.31516e+06	0	5.96289e+06	5.39456e+06	0	0	0	0	0	0	0	0	0	0	1.72791e+06	0	0	0
2.45665e+06	0.666667			0	0	0	0	0	0	0	0	0	0	0	0	0	0	0	0	0	0	0	0	0	0	0	0	0	0	0	0	0	0	0	0	0	0	3973754	0	0	0	0	2.37072e+06	0	0	3.45582e+06	1.55332e+06	1.39554e+06	0
2.45665e+06	0.333333			0	0	0	0	0	0	0	0	0	0	0	0	0	0	0	0	0	0	0	0	0	0	0	0	0	0	0	0	0	0	0	0	0	0	0	0	3.23421e+06	0	0	0	0	0	0	0	0	0
2.45665e+06	0			0	0	0	0	0	0	0	0	0	0	0	0	0	0	0	0	0	0	0	0	0	0	0	0	0	0	0	0	0	0	0	5.39456e+06	0	0	0	0	0	0	5.2638e+06	0	0	0	1.72791e+06	0	0	1.25276e+06
2.45665e+06	0.333333			0	0	0	0	0	0	0	0	0	0	0	0	0	0	0	0	0	0	0	0	0	0	0	0	0	0	0	0	0	0	0	0	0	0	0	0	0	0	0	0	0	0	0	0	0	0
2.45665e+06	0			0	0	0	0	0	0	0	0	0	0	0	0	0	0	0	0	0	0	0	0	0	0	0	0	0	0	0	0	0	0	0	0	0	0	0	0	0	0	0	0	2.13592e+06	0	1.72791e+06	0	0	0
2.45665e+06	0.666667			0	0	0	0	0	0	0	0	0	0	0	0	0	0	0	0	0	0	0	0	16236475	0	0	0	0	0	0	0	0	0	0	0	4.87287e+06	0	0	3.58748e+06	0	0	0	0	0	0	1.72791e+06	0	0	0
2.45665e+06	0			0	0	0	0	0	0	0	0	0	0	0	0	0	0	0	0	0	0	0	0	0	0	0	0	0	0	0	0	0	0	0	0	0	0	3973754	0	3.23421e+06	5.83586e+06	0	0	4.27184e+06	0	1.72791e+06	0	0	0
2.45665e+06	0			0	0	0	0	0	0	0	0	0	0	0	0	0	0	0	0	0	0	19774043	0	0	0	0	0	0	0	0	0	14630311	6.59495e+06	0	0	0	4.39479e+06	0	0	0	5.83586e+06	0	0	0	1.92054e+06	1.72791e+06	1.55332e+06	1.39554e+06	1.25276e+06
2.45665e+06	0			0	0	0	0	0	0	0	0	0	0	0	0	0	0	0	0	0	0	0	0	0	0	0	0	0	0	0	8.05872e+06	0	0	0	0	0	0	0	3.58748e+06	3.23421e+06	0	2.6319e+06	2.37072e+06	2.13592e+06	0	1.72791e+06	0	1.39554e+06	0
2.45665e+06	0			0	0	0	0	0	0	64879268	0	0	0	0	0	0	0	0	0	0	0	0	0	0	0	0	0	0	0	0	0	7.31516e+06	0	5.96289e+06	0	0	0	0	0	0	0	2.6319e+06	11853615	2.13592e+06	1.92054e+06	0	0	1.39554e+06	1.25276e+06
2.45665e+06	0			0	0	0	0	0	0	0	0	0	0	0	0	0	0	0	0	0	0	0	0	0	0	0	0	0	0	0	0	0	0	0	0	0	0	0	0	0	0	0	0	4.27184e+06	0	1.72791e+06	0	1.39554e+06	0
2.45665e+06	0			0	0	0	0	0	0	0	0	0	0	0	0	0	0	0	0	0	0	0	0	0	0	0	0	0	0	0	0	0	0	0	0	0	4.39479e+06	0	0	0	0	0	0	4.27184e+06	1.92054e+06	0	0	1.39554e+06	1.25276e+06
2.45665e+06	0			0	0	0	0	0	0	0	0	0	0	0	0	0	0	0	0	0	0	0	0	0	0	0	0	0	0	0	0	0	0	0	0	0	0	0	0	0	0	0	2.37072e+06	4.27184e+06	0	0	0	0	0
2.45665e+06	1			0	0	0	0	0	0	0	0	0	0	0	0	0	0	0	0	0	0	0	0	0	0	0	0	10901146	0	0	0	7.31516e+06	0	5.96289e+06	0	0	0	0	0	0	0	0	0	0	0	0	0	1.39554e+06	0
2.45665e+06	0.333333			0	0	0	0	0	0	0	0	0	0	0	0	0	0	0	0	0	21735890	0	0	0	0	0	0	0	0	0	0	0	0	0	0	0	0	0	0	0	0	0	2.37072e+06	0	0	0	0	0	0
2.45665e+06	0			0	0	0	0	0	0	0	0	0	0	0	0	0	32134203	0	0	0	0	0	0	0	0	0	0	0	9.87354e+06	0	0	0	0	0	0	0	0	0	0	0	2.91793e+06	0	2.37072e+06	0	0	1.72791e+06	0	0	0
2.45665e+06	0			0	0	0	0	0	0	0	0	0	0	0	0	0	0	0	0	0	0	0	0	0	0	0	0	10901146	0	0	0	0	0	0	0	0	0	0	3.58748e+06	0	0	5.2638e+06	0	0	0	0	0	1.39554e+06	0
2.45665e+06	0			0	0	0	0	0	0	0	0	0	0	0	0	0	0	0	0	0	0	0	0	0	0	0	0	0	0	0	8.05872e+06	0	0	0	10789121	4.87287e+06	0	0	0	0	0	0	2.37072e+06	2.13592e+06	0	1.72791e+06	1.55332e+06	0	0
2.45665e+06	0			0	0	0	0	0	0	0	0	0	0	0	0	0	0	0	0	0	0	0	0	0	0	0	12020350	0	0	0	0	0	0	0	0	0	0	3973754	0	0	0	0	4.74145e+06	2.13592e+06	1.92054e+06	1.72791e+06	0	0	1.25276e+06
2.45665e+06	0.333333			0	0	0	0	0	0	0	0	0	0	0	0	0	0	0	0	0	0	0	0	0	0	0	0	0	0	0	0	0	6.59495e+06	0	0	0	0	3973754	0	0	0	0	0	0	0	1.72791e+06	0	0	0
2.45665e+06	0			0	0	0	0	0	0	0	0	0	48209254	0	0	0	0	0	0	0	0	0	0	16236475	0	0	0	10901146	0	0	0	0	0	0	0	0	0	0	0	0	0	0	2.37072e+06	0	0	0	0	0	1.25276e+06
2.45665e+06	1.66667			0	0	0	0	0	0	0	0	0	0	0	0	0	0	0	0	0	0	0	0	0	0	0	0	0	9.87354e+06	0	0	0	0	0	0	0	0	0	0	0	0	0	0	0	1.92054e+06	1.72791e+06	1.55332e+06	0	0
2.45665e+06	0			0	0	0	0	0	0	0	0	0	0	0	0	0	0	0	0	0	0	0	0	0	0	0	0	0	0	0	0	7.31516e+06	0	0	0	0	4.39479e+06	75501326	39462290	113197190	20425520	78956945	42673013	6.40776e+06	15364334	0	0	1.39554e+06	1.25276e+06
2.45665e+06	0.666667			0	0	0	0	0	0	0	0	0	0	0	0	0	0	0	0	0	0	0	0	0	0	0	0	0	0	17899848	24176157	51206090	72544463	172923760	140258580	63347264	413110130	202661460	502247330	452788740	142978640	118435420	175433500	17087362	5.76163e+06	1.72791e+06	0	0	1.25276e+06
2.45665e+06	0.666667			0	0	0	0	0	0	0	0	0	0	0	0	0	0	0	0	0	0	0	0	0	0	0	0	0	9.87354e+06	0	0	0	0	0	0	0	0	0	0	9.70262e+06	0	2.6319e+06	0	0	3.84108e+06	3.45582e+06	3.10665e+06	1.39554e+06	1.25276e+06
2.45665e+06	0.333333			0	0	0	0	0	0	0	0	0	0	0	0	0	0	0	0	0	0	0	0	0	0	0	0	0	0	0	0	0	0	0	0	4.87287e+06	0	0	0	0	0	0	0	2.13592e+06	3.84108e+06	0	0	0	0
2.45665e+06	0			0	0	0	0	0	0	0	0	0	48209254	0	0	0	0	0	0	0	0	0	0	0	14687169	0	0	0	0	0	0	0	0	0	0	0	0	0	0	0	2.91793e+06	0	0	0	1.92054e+06	0	0	1.39554e+06	1.25276e+06
2.45665e+06	0			0	0	0	0	0	0	0	0	0	0	43224844	0	0	0	0	0	0	0	0	0	0	0	0	0	0	0	0	0	0	0	0	0	0	0	0	0	0	0	0	0	2.13592e+06	0	0	0	0	0
2.45665e+06	0.333333			0	0	0	0	0	0	0	0	0	0	0	0	0	0	0	0	0	0	0	0	0	0	0	0	0	0	0	0	0	0	0	0	0	0	0	7.17496e+06	3.23421e+06	2.91793e+06	0	0	2.13592e+06	0	0	1.55332e+06	0	0
2.45665e+06	0			0	0	0	0	0	0	0	0	0	0	0	0	0	0	0	0	0	21735890	0	0	0	0	0	0	0	0	0	0	0	0	0	5.39456e+06	4.87287e+06	21973943	11921262	64574656	67918311	26261382	7.89569e+06	11853615	17087362	1.92054e+06	3.45582e+06	10873273	5.58214e+06	0
2.45665e+06	0.333333			0	0	0	0	0	0	0	0	0	0	0	39553247	0	0	0	0	0	0	0	0	0	0	0	0	21802292	0	0	0	7.31516e+06	6.59495e+06	29814442	10789121	19491466	158212390	11921262	3.58748e+06	58215695	17507588	52637963	18965784	12815522	1.92054e+06	3.45582e+06	12426598	8.37322e+06	1.25276e+06
2.45665e+06	0			0	0	0	0	0	0	0	0	0	0	0	0	0	0	0	0	0	0	0	0	0	0	0	0	0	0	0	0	0	6.59495e+06	0	16183682	24364332	13184366	55632556	75337099	48513079	2.91793e+06	7.89569e+06	54526628	8.54368e+06	1.92054e+06	1.72791e+06	4.65997e+06	13955361	0
2.45665e+06	0			0	0	0	0	0	0	64879268	0	0	0	0	0	0	0	0	0	0	0	0	0	0	0	0	0	10901146	0	0	56411032	7.31516e+06	0	95406214	221176990	73092997	101080140	250346500	50224733	93791954	125471050	31582778	14224338	10679601	1.92054e+06	0	0	0	0
2.45665e+06	0.333333			0	0	0	0	0	0	0	0	0	0	0	0	0	0	0	0	0	0	0	0	0	0	0	0	0	0	0	24176157	0	32974756	83480437	5.39456e+06	24364332	79106195	162923910	229598780	29107848	8.75379e+06	5.2638e+06	9.48289e+06	25631044	11523251	1.72791e+06	0	6.97768e+06	7516579
2.45665e+06	0			0	0	0	0	0	0	0	0	0	0	0	0	0	0	0	0	0	0	0	0	0	0	13322277	12020350	10901146	9.87354e+06	44749619	64469751	80466713	6.59495e+06	23851553	32367364	170550330	26368732	874225890	265473590	61449901	26261382	57901760	92458195	2.13592e+06	5.76163e+06	5.18373e+06	4.65997e+06	4.18661e+06	0
2.45665e+06	0			0	0	0	0	0	0	0	0	0	0	0	0	0	0	0	0	0	0	0	17932941	64945901	117497350	106578220	60101748	228924060	375194530	420646420	644697510	468169970	527596100	858655920	1316272800	1247453800	949274340	286110290	358748090	219925960	67112421	39478473	30819398	17087362	34569752	10367468	3.10665e+06	2.79107e+06	8.76934e+06
2.45665e+06	0			0	0	0	0	0	0	0	58128672	53182336	0	0	0	0	0	0	0	0	0	0	17932941	292256550	264369040	359701490	937587270	828487090	1619260600	1682585700	1643978700	1433770500	2057624800	1311835400	1273116300	467795180	360372670	278162780	75337099	12936821	29179314	5.2638e+06	23707229	14951442	9.60271e+06	3.45582e+06	4.65997e+06	12559825	2.50553e+06
2.45665e+06	0			0	0	0	0	0	0	0	0	0	0	0	0	0	0	0	0	0	0	0	0	0	146871690	173189600	204345940	163517190	888618620	1002391500	870341640	1433770500	870533560	1574202500	1596790000	974573290	632849560	373532880	179374040	190818110	17507588	34214676	40302290	55533928	15364334	10367468	0	1.39554e+06	0
2.45665e+06	1			0	0	0	0	0	0	0	0	0	0	0	0	0	0	0	0	0	65207669	0	125530580	146128280	425927900	279767820	528895380	501452710	1816731400	1324588700	1708448400	1258206800	1952105600	1669608700	819973220	623726910	1089907600	683485690	104036950	35576258	17507588	5.2638e+06	14224338	53398007	24967043	5.18373e+06	7.76662e+06	1.39554e+06	2.50553e+06
2.45665e+06	0			0	0	0	0	0	0	0	0	0	0	0	0	0	32134203	0	0	0	0	19774043	35865881	113655330	29374338	93255941	360610490	1068312300	1303307300	1073990900	1966327400	672994320	751824440	667843500	1165225100	974573290	984432650	325847830	179374040	42044669	20425520	10527593	2.37072e+06	6.40776e+06	0	0	0	0	1.25276e+06
2.45665e+06	0.333333			0	0	0	0	0	0	0	0	0	0	0	0	0	0	0	0	0	0	19774043	251061170	16236475	220307540	79933664	180305240	697673330	266585590	680194210	838106760	833927750	633115310	274292860	625769040	701692770	632849560	206635210	64574656	67918311	90455872	31582778	7.11217e+06	0	7.68217e+06	39741960	26406521	13955361	1.25276e+06
2.45665e+06	0			0	0	0	0	0	0	0	0	0	0	0	0	0	0	0	0	0	0	0	0	0	0	13322277	168284890	98110313	286332670	277447640	217585410	226769830	488026390	393550630	399197490	574998240	369162240	270215270	351573130	633904240	29179314	18423287	16595061	4.27184e+06	3.84108e+06	24190758	12426598	4.18661e+06	3.75829e+06
2.45665e+06	0.333333			0	0	0	0	0	0	0	0	0	0	0	0	0	0	0	0	0	0	0	0	0	14687169	106578220	72122097	65406875	236964970	384846730	128939500	175563740	138493970	107331990	345251880	272880520	127448870	186766440	204486410	171412880	67112421	65797454	45043736	14951442	9.60271e+06	5.18373e+06	1.55332e+06	1.39554e+06	0
2.45665e+06	0			0	0	0	0	0	0	0	0	0	0	0	0	0	0	0	0	0	0	0	35865881	81182376	88123014	146545050	228386640	1155521500	1303307300	1217189600	2127501800	1433770500	1503648900	1264132300	1057333900	760167170	492216320	429165430	215248850	16171026	2.91793e+06	0	2.37072e+06	40582486	11523251	15551202	6213299	2.79107e+06	1.25276e+06
2.45665e+06	1			0	0	0	0	0	0	0	0	0	0	0	0	0	0	0	0	0	0	19774043	125530580	113655330	176246030	346379210	817383770	2136624600	2014202200	1396188100	1353864800	1433770500	1107951800	548585730	167231380	29237199	70316618	27816278	7.17496e+06	3.23421e+06	37933108	15791389	23707229	6.40776e+06	11523251	8.63956e+06	10873273	12559825	8.76934e+06
2.45665e+06	0.666667			0	0	0	0	0	0	64879268	0	0	0	0	0	0	0	0	0	24001948	0	59322129	35865881	259783600	279056210	639469310	817383770	337935520	424562230	590694980	838106760	921709620	646305220	643991940	124074900	73092997	26368732	11921262	46637252	67918311	32097245	5.2638e+06	26077952	29902884	13443792	10367468	3.10665e+06	0	3.75829e+06
2.45665e+06	0.333333			0	0	0	0	0	0	0	0	0	0	0	0	0	0	0	0	24001948	0	19774043	17932941	32472950	117497350	412990600	588997130	588661880	710894900	877092540	789754450	687624640	395697070	393550630	151047700	87711596	70316618	19868770	25112366	54981490	52522765	23687084	7.11217e+06	2.13592e+06	1.92054e+06	0	0	0	0
2.45665e+06	0.333333			0	0	0	0	0	0	0	0	0	0	0	0	0	0	0	0	0	0	0	0	0	0	0	0	0	0	0	24176157	51206090	204443490	65591772	70129289	82838730	30763520	31790032	3.58748e+06	0	0	0	4.74145e+06	2.13592e+06	0	0	0	0	0
2.45665e+06	0			0	0	0	0	79234457	0	0	0	0	0	0	0	0	0	0	0	0	0	0	0	0	14687169	0	12020350	0	19747080	35799695	161174380	212139520	204443490	137146430	48551046	34110065	96685349	43711294	17937404	6.46841e+06	0	2.6319e+06	0	4.27184e+06	0	0	1.55332e+06	0	0
2.45665e+06	0.333333			0	0	0	0	0	0	0	0	0	0	0	0	0	0	0	0	0	0	0	0	0	0	0	0	0	0	0	0	29260623	0	5.96289e+06	21578243	19491466	13184366	3973754	3.58748e+06	0	2.91793e+06	2.6319e+06	2.37072e+06	0	0	0	0	0	0
2.45665e+06	0			0	0	0	0	0	70931107	0	0	0	0	0	0	0	0	0	0	0	0	0	0	0	0	0	0	0	0	0	0	0	0	0	0	0	4.39479e+06	3973754	0	3.23421e+06	0	2.6319e+06	0	2.13592e+06	0	0	0	0	0
2.45665e+06	0.666667			0	0	0	0	0	0	0	0	0	0	0	0	0	0	0	0	24001948	0	0	0	0	0	0	0	10901146	0	0	0	0	0	0	0	0	0	0	0	0	0	0	0	0	0	0	0	0	0
2.45665e+06	1			0	0	0	0	0	0	0	0	0	0	0	0	0	0	0	0	0	0	0	0	0	0	0	0	10901146	0	0	0	0	0	0	0	0	4.39479e+06	0	3.58748e+06	3.23421e+06	0	0	0	0	0	0	0	0	0
2.45665e+06	0			0	0	0	0	0	0	0	0	0	0	0	0	0	0	0	0	0	0	0	0	0	0	0	0	0	9.87354e+06	0	0	0	0	5.96289e+06	5.39456e+06	0	0	0	0	3.23421e+06	0	0	0	0	0	0	0	0	0
2.45665e+06	0			0	0	0	0	0	0	0	0	0	0	0	0	0	0	0	0	0	0	0	0	0	0	0	0	0	0	0	0	0	0	0	0	0	0	3973754	0	0	0	0	0	0	0	0	0	0	0
2.45665e+06	0			0	0	0	0	0	0	0	0	0	0	0	0	0	0	0	0	0	0	0	0	0	0	0	0	0	0	0	0	0	0	0	0	0	0	0	0	0	0	0	0	0	0	0	0	0	0
2.45665e+06	0			0	0	0	0	0	0	0	0	0	0	0	0	0	0	0	0	0	0	0	0	0	0	0	0	0	0	0	0	0	0	0	0	0	0	0	0	0	0	2.6319e+06	2.37072e+06	0	0	0	0	0	0
2.45665e+06	0			0	0	0	0	79234457	0	0	0	0	0	0	0	0	0	0	0	0	0	0	0	0	0	0	0	0	0	0	0	0	0	0	5.39456e+06	0	0	3973754	0	0	0	0	0	0	0	1.72791e+06	0	0	0
2.45665e+06	0			0	0	0	0	0	0	0	0	0	0	0	39553247	0	0	0	0	0	0	0	0	0	0	0	0	0	0	0	0	0	0	0	5.39456e+06	0	4.39479e+06	0	3.58748e+06	0	0	0	0	0	0	0	0	0	0
2.45665e+06	0			0	0	0	0	0	0	0	0	0	0	0	0	0	0	0	0	0	0	0	0	0	0	0	0	0	0	0	0	0	0	0	0	0	0	3973754	0	0	2.91793e+06	0	0	0	1.92054e+06	0	0	0	0
2.45665e+06	0			0	0	0	0	0	0	0	0	0	0	0	0	0	0	0	0	0	0	0	0	0	0	0	0	10901146	0	0	0	7.31516e+06	0	0	0	0	4.39479e+06	3973754	3.58748e+06	6.46841e+06	0	0	0	2.13592e+06	0	0	0	1.39554e+06	0
2.45665e+06	0			0	0	0	0	0	0	0	0	0	0	0	0	0	0	0	26599577	0	0	0	0	0	0	0	0	0	0	0	0	0	0	0	0	4.87287e+06	0	0	0	0	0	0	0	2.13592e+06	0	0	1.55332e+06	0	0
2.45665e+06	0			0	0	0	0	0	0	0	0	0	0	0	0	0	0	0	0	0	0	0	0	0	0	0	0	0	0	0	8.05872e+06	0	0	0	0	0	0	0	3.58748e+06	0	0	2.6319e+06	0	0	0	0	1.55332e+06	0	0
2.45665e+06	0			0	0	0	0	0	0	0	0	0	0	0	0	0	0	0	0	0	0	0	0	0	0	0	0	0	0	0	0	0	0	5.96289e+06	0	0	0	3973754	0	3.23421e+06	0	0	2.37072e+06	0	0	0	0	0	0
2.45665e+06	0			0	0	0	0	0	70931107	0	0	0	0	0	0	0	0	0	0	0	0	0	0	0	0	0	0	0	0	0	0	0	0	5.96289e+06	0	0	0	3973754	10762443	0	0	0	0	0	0	0	0	0	0
2.45665e+06	0			0	0	0	0	79234457	0	0	0	0	0	0	0	0	0	0	0	0	0	0	0	0	0	0	0	0	0	0	0	0	0	0	0	0	4.39479e+06	0	0	3.23421e+06	2.91793e+06	0	0	0	0	1.72791e+06	1.55332e+06	0	0
2.45665e+06	0			0	0	0	0	0	0	0	0	0	0	0	0	0	0	0	0	0	0	0	0	0	0	0	0	10901146	0	0	0	0	6.59495e+06	0	0	0	0	3973754	0	0	2.91793e+06	2.6319e+06	0	0	0	1.72791e+06	0	0	0
2.45665e+06	0			0	0	0	0	0	0	0	0	0	0	0	0	0	0	0	0	0	0	0	0	0	0	0	0	0	0	0	0	21945467	6.59495e+06	5.96289e+06	16183682	0	8.78958e+06	0	0	0	8.75379e+06	2.6319e+06	0	0	0	0	0	0	0
2.45665e+06	0			0	0	0	0	0	0	0	0	0	0	0	0	0	0	0	0	0	0	0	0	0	0	0	0	10901146	0	26849772	16117438	7.31516e+06	13189902	5.96289e+06	10789121	19491466	17579154	15895016	46637252	29107848	8.75379e+06	0	0	0	0	0	0	0	0
2.45665e+06	0			0	0	0	0	0	0	0	0	0	0	0	0	0	0	0	0	0	0	0	0	0	0	13322277	12020350	32703438	59241241	125298930	185350530	270660760	375912220	143109320	215782430	87711596	114264500	19868770	14349924	3.23421e+06	2.91793e+06	5.2638e+06	0	0	0	0	1.55332e+06	0	0
2.45665e+06	0			0	0	0	0	0	0	0	0	0	0	0	0	0	0	0	0	0	0	0	0	0	0	0	0	0	0	0	8.05872e+06	7.31516e+06	6.59495e+06	17888665	5.39456e+06	4.87287e+06	57132252	23842524	17937404	3.23421e+06	23343451	2.6319e+06	2.37072e+06	2.13592e+06	3.84108e+06	0	0	0	0
2.45665e+06	0.333333			0	0	0	0	79234457	0	0	0	0	0	0	0	0	0	0	0	0	0	19774043	17932941	0	29374338	106578220	48081398	109011460	167850180	116349010	322348760	138987960	329747560	327958860	291306280	77965863	30763520	27816278	10762443	6.46841e+06	2.91793e+06	0	2.37072e+06	0	1.92054e+06	0	0	0	0
[truncated: 14 more columns]

## Sheet: Figure 2 MAG data
Figure 2 MAG data
Julian Date		Bx' (nT)	By' (nT)	Bz (nT)
2.45665e+06		7.46905	-7.21747	-3.66
2.45665e+06		7.71383	-7.31817	-3.242
2.45665e+06		8.07871	-7.2165	-2.855
2.45665e+06		8.49084	-7.11406	-2.362
2.45665e+06		8.89127	-6.8934	-1.712
2.45665e+06		9.25468	-6.77661	-1.174
2.45665e+06		9.56459	-6.58383	-0.5669
2.45665e+06		9.76494	-6.24788	-0.078
2.45665e+06		9.85866	-5.78454	0.142
2.45665e+06		9.79756	-5.18675	0.351
2.45665e+06		9.68222	-4.51777	0.266
2.45665e+06		9.56936	-3.88261	-0.014
2.45665e+06		9.35882	-3.20479	-0.525
2.45665e+06		9.2047	-2.63302	-1.4069
2.45665e+06		8.92423	-2.66138	-2.3469
2.45665e+06		8.58632	-3.05088	-3.394
2.45665e+06		8.19912	-3.87519	-4.2529
2.45665e+06		8.04444	-4.67179	-4.7509
2.45665e+06		8.22271	-5.50345	-4.6979
2.45665e+06		8.53607	-6.27777	-4.1939
2.45665e+06		8.73559	-6.84222	-3.4189
2.45665e+06		8.86325	-7.16338	-2.542
2.45665e+06		8.68675	-7.2598	-1.669
2.45665e+06		8.50248	-6.83061	-1.2339
2.45665e+06		8.26118	-6.30257	-1.2619
2.45665e+06		8.06361	-5.74798	-1.824
2.45665e+06		8.07249	-5.38442	-2.401
2.45665e+06		8.13598	-5.56211	-3.0539
2.45665e+06		8.23241	-6.05821	-3.621
2.45665e+06		8.43574	-6.68146	-3.92
2.45665e+06		8.69593	-7.39464	-3.497
2.45665e+06		8.85678	-8.04805	-2.684
2.45665e+06		8.69792	-8.31466	-1.7359
2.45665e+06		8.3668	-7.81243	-0.867
2.45665e+06		7.89774	-6.88334	-0.396
2.45665e+06		7.46801	-5.88432	-0.479
2.45665e+06		7.25855	-5.2063	-0.99
2.45665e+06		7.05264	-5.04144	-1.854
2.45665e+06		6.88683	-5.26955	-2.8069
2.45665e+06		7.03845	-5.84669	-3.3369
2.45665e+06		7.20266	-6.54498	-3.447
2.45665e+06		7.30447	-7.07572	-3.161
2.45665e+06		7.54907	-7.17252	-2.849
2.45665e+06		7.54717	-7.14256	-2.548
2.45665e+06		7.61107	-6.84891	-2.3589
2.45665e+06		7.63249	-6.59374	-2.365
2.45665e+06		7.62046	-6.48027	-2.572
2.45665e+06		7.5798	-6.53747	-2.8099
2.45665e+06		7.60294	-6.7653	-2.868
2.45665e+06		7.50477	-7.18185	-2.743
2.45665e+06		7.34955	-7.49734	-2.611
2.45665e+06		7.26249	-7.56297	-2.272
2.45665e+06		7.0401	-7.6741	-2.1259
2.45665e+06		6.99148	-7.65973	-2.082
2.45665e+06		7.23057	-7.69969	-2.1089
2.45665e+06		7.43604	-7.88178	-2.3369
2.45665e+06		7.93533	-8.17074	-2.404
2.45665e+06		8.30389	-8.56193	-2.3259
2.45665e+06		8.61872	-8.8861	-1.966
2.45665e+06		8.71143	-9.32218	-1.459
2.45665e+06		8.6696	-9.36734	-0.97
2.45665e+06		8.58211	-8.95296	-0.472
2.45665e+06		8.6104	-8.30317	-0.282
2.45665e+06		8.6266	-7.52998	-0.042
2.45665e+06		8.54895	-6.76089	0.093
2.45665e+06		8.47313	-6.01161	-0.287
2.45665e+06		8.30937	-5.32925	-0.799
2.45665e+06		8.21312	-4.84639	-1.431
2.45665e+06		8.04847	-4.61915	-2.163
2.45665e+06		7.73607	-4.78524	-2.94
2.45665e+06		7.5717	-5.02727	-3.5729
2.45665e+06		7.33675	-5.49509	-4.006
2.45665e+06		7.38081	-5.92786	-4.183
2.45665e+06		7.4369	-6.47309	-4.1539
2.45665e+06		7.50013	-7.09378	-3.8299
2.45665e+06		7.55577	-7.62399	-3.1789
2.45665e+06		7.54263	-7.94476	-2.622
2.45665e+06		7.68484	-7.93898	-1.939
2.45665e+06		7.74732	-7.62035	-1.342
2.45665e+06		7.90335	-6.83869	-0.996
2.45665e+06		8.07282	-6.19428	-0.851
2.45665e+06		8.15862	-5.65043	-1.0319
2.45665e+06		8.26145	-5.28176	-1.5019
2.45665e+06		8.44223	-5.21898	-2.0989
2.45665e+06		8.57576	-5.6099	-2.5529
2.45665e+06		8.68304	-6.20833	-2.6559
2.45665e+06		8.72752	-6.63402	-2.469
2.45665e+06		8.62653	-7.02161	-2.0429
2.45665e+06		8.69125	-7.182	-1.605
2.45665e+06		8.49317	-7.06571	-1.296
2.45665e+06		8.36622	-6.74147	-1.2309
2.45665e+06		8.37515	-6.35781	-1.2929
2.45665e+06		8.2973	-6.05391	-1.6369
2.45665e+06		8.07437	-5.71287	-2.2119
2.45665e+06		7.95309	-5.45741	-3.0069
2.45665e+06		7.91752	-5.57731	-3.7409
2.45665e+06		8.0194	-6.1201	-4.183
2.45665e+06		8.06529	-7.03595	-4.412
2.45665e+06		8.18926	-7.78548	-4.3959
2.45665e+06		8.29753	-8.38271	-4.0279
2.45665e+06		8.48274	-8.79884	-3.265
2.45665e+06		8.63781	-8.92645	-2.42
2.45665e+06		8.84324	-8.62215	-1.6549
2.45665e+06		9.02949	-8.12872	-0.92
2.45665e+06		9.14883	-7.44508	-0.323
2.45665e+06		9.20455	-6.59058	0.093
2.45665e+06		9.20883	-5.70401	0.127
2.45665e+06		8.9625	-5.12321	-0.133
2.45665e+06		8.52819	-5.00768	-0.826
2.45665e+06		8.08388	-5.26274	-1.778
2.45665e+06		7.8518	-5.77057	-2.769
2.45665e+06		7.76339	-6.28754	-3.2279
2.45665e+06		7.79217	-7.02733	-3.1679
2.45665e+06		7.99206	-7.59656	-2.7569
2.45665e+06		8.13185	-8.03219	-2.144
2.45665e+06		8.34676	-8.2886	-1.607
2.45665e+06		8.47442	-8.14559	-1.1929
2.45665e+06		8.50038	-7.9371	-1.0729
2.45665e+06		8.33469	-7.68886	-1.291
2.45665e+06		8.26625	-7.47045	-1.597
2.45665e+06		8.25105	-7.32434	-2.0799
2.45665e+06		8.26217	-7.4388	-2.344
2.45665e+06		8.27663	-7.5669	-2.288
2.45665e+06		8.28063	-7.59877	-2.012
2.45665e+06		8.23425	-7.59714	-1.648
2.45665e+06		8.33936	-7.23126	-1.07
2.45665e+06		8.39315	-6.82325	-0.6179
2.45665e+06		8.42698	-6.22015	-0.3019
2.45665e+06		8.11646	-5.46363	-0.38
2.45665e+06		8.00538	-4.83744	-0.917
2.45665e+06		7.85324	-4.72965	-1.806
2.45665e+06		7.69906	-5.06714	-2.66
2.45665e+06		7.69951	-6.00138	-3.039
2.45665e+06		7.77487	-7.20182	-2.987
2.45665e+06		7.90056	-8.43334	-2.552
2.45665e+06		8.06213	-9.08275	-1.846
2.45665e+06		8.23147	-9.33657	-0.944
2.45665e+06		8.24672	-9.00755	-0.197
2.45665e+06		8.11439	-8.15133	0.2649
2.45665e+06		7.96676	-7.15002	0.244
2.45665e+06		7.91049	-6.1357	-0.355
2.45665e+06		7.94987	-5.61144	-1.1569
2.45665e+06		8.02181	-5.40049	-1.979
2.45665e+06		8.12607	-5.51183	-2.608
2.45665e+06		8.58043	-5.82335	-2.719
2.45665e+06		8.9374	-6.55023	-2.2339
2.45665e+06		9.03584	-7.03699	-1.495
2.45665e+06		8.89462	-7.00952	-0.465
2.45665e+06		8.58237	-6.69123	0.329
2.45665e+06		8.28599	-6.07199	0.521
2.45665e+06		8.05702	-5.19311	0.236
2.45665e+06		7.75672	-4.55316	-0.5759
2.45665e+06		7.35246	-4.29193	-2.1159
2.45665e+06		6.99286	-4.46864	-3.727
2.45665e+06		6.84709	-5.3569	-5.0209
2.45665e+06		6.75129	-6.7285	-5.7899
2.45665e+06		6.7725	-8.32191	-6.0399
2.45665e+06		6.7275	-9.71892	-5.592
2.45665e+06		6.72185	-10.5604	-4.703
2.45665e+06		6.87306	-11.1032	-3.52
2.45665e+06		7.20867	-11.145	-2.286
2.45665e+06		7.48404	-10.5988	-1.1
2.45665e+06		7.81382	-9.66962	-0.341
2.45665e+06		8.08472	-8.62251	0
2.45665e+06		8.27324	-7.7089	-0.181
2.45665e+06		8.47022	-6.87192	-0.538
2.45665e+06		8.42269	-6.40342	-1.2139
2.45665e+06		8.35061	-6.16729	-1.947
2.45665e+06		8.17321	-6.26581	-2.486
2.45665e+06		7.97693	-6.64467	-2.956
2.45665e+06		7.92049	-7.00471	-3.0629
2.45665e+06		7.74764	-7.61439	-3.0139
2.45665e+06		7.54025	-7.86854	-2.963
2.45665e+06		7.39308	-7.80055	-2.8929
2.45665e+06		7.35933	-7.45319	-2.6779
2.45665e+06		7.37281	-7.1163	-2.615
2.45665e+06		7.49213	-6.89774	-2.496
2.45665e+06		7.43386	-6.77369	-2.551
2.45665e+06		7.37433	-6.64595	-2.714
2.45665e+06		7.25571	-6.86244	-2.8329
2.45665e+06		7.1465	-7.16542	-2.915
2.45665e+06		6.90385	-7.54266	-3.0209
2.45665e+06		6.75549	-7.92972	-3.1719
2.45665e+06		6.69954	-8.29384	-3.1719
2.45665e+06		6.92306	-8.64095	-2.9619
2.45665e+06		7.25466	-8.65183	-2.4749
2.45665e+06		7.6163	-8.49612	-1.849
2.45665e+06		7.83489	-8.32518	-1.3919
2.45665e+06		8.0376	-8.00317	-1.054
2.45665e+06		8.16092	-7.81335	-0.765
2.45665e+06		8.20401	-7.77088	-0.6779
2.45665e+06		8.0915	-7.58489	-0.814
2.45665e+06		8.09201	-7.57982	-0.921
2.45665e+06		8.2031	-7.74184	-0.847
2.45665e+06		8.40919	-7.91783	-0.711
2.45665e+06		8.82309	-7.82536	-0.475
2.45665e+06		9.40055	-7.49195	-0.077
2.45665e+06		9.8563	-6.87689	0.405
2.45665e+06		10.1672	-5.76471	0.77
2.45665e+06		10.0316	-4.42142	0.7059
2.45665e+06		7.46905	-7.21747	-3.66
2.45665e+06		7.71383	-7.31817	-3.242
2.45665e+06		8.07871	-7.2165	-2.855
2.45665e+06		8.49084	-7.11406	-2.362
2.45665e+06		8.89127	-6.8934	-1.712
2.45665e+06		9.25468	-6.77661	-1.174
2.45665e+06		9.56459	-6.58383	-0.5669
2.45665e+06		9.76494	-6.24788	-0.078
2.45665e+06		9.85866	-5.78454	0.142
2.45665e+06		9.79756	-5.18675	0.351
2.45665e+06		9.68222	-4.51777	0.266
2.45665e+06		9.56936	-3.88261	-0.014
2.45665e+06		9.35882	-3.20479	-0.525
2.45665e+06		9.2047	-2.63302	-1.4069
2.45665e+06		8.92423	-2.66138	-2.3469
2.45665e+06		8.58632	-3.05088	-3.394
2.45665e+06		8.19912	-3.87519	-4.2529
2.45665e+06		8.04444	-4.67179	-4.7509
2.45665e+06		8.22271	-5.50345	-4.6979
2.45665e+06		8.53607	-6.27777	-4.1939
2.45665e+06		8.73559	-6.84222	-3.4189
2.45665e+06		8.86325	-7.16338	-2.542
2.45665e+06		8.68675	-7.2598	-1.669
2.45665e+06		8.50248	-6.83061	-1.2339
2.45665e+06		8.26118	-6.30257	-1.2619
2.45665e+06		8.06361	-5.74798	-1.824
2.45665e+06		8.07249	-5.38442	-2.401
2.45665e+06		8.13598	-5.56211	-3.0539
2.45665e+06		8.23241	-6.05821	-3.621
2.45665e+06		8.43574	-6.68146	-3.92
2.45665e+06		8.69593	-7.39464	-3.497
2.45665e+06		8.85678	-8.04805	-2.684
2.45665e+06		8.69792	-8.31466	-1.7359
2.45665e+06		8.3668	-7.81243	-0.867
2.45665e+06		7.89774	-6.88334	-0.396
2.45665e+06		7.46801	-5.88432	-0.479
2.45665e+06		7.25855	-5.2063	-0.99
2.45665e+06		7.05264	-5.04144	-1.854
2.45665e+06		6.88683	-5.26955	-2.8069
2.45665e+06		7.03845	-5.84669	-3.3369
2.45665e+06		7.20266	-6.54498	-3.447
2.45665e+06		7.30447	-7.07572	-3.161
2.45665e+06		7.54907	-7.17252	-2.849
2.45665e+06		7.54717	-7.14256	-2.548
2.45665e+06		7.61107	-6.84891	-2.3589
2.45665e+06		7.63249	-6.59374	-2.365
2.45665e+06		7.62046	-6.48027	-2.572
2.45665e+06		7.5798	-6.53747	-2.8099
2.45665e+06		7.60294	-6.7653	-2.868
2.45665e+06		7.50477	-7.18185	-2.743
2.45665e+06		7.34955	-7.49734	-2.611
2.45665e+06		7.26249	-7.56297	-2.272
2.45665e+06		7.0401	-7.6741	-2.1259
2.45665e+06		6.99148	-7.65973	-2.082
2.45665e+06		7.23057	-7.69969	-2.1089
2.45665e+06		7.43604	-7.88178	-2.3369
2.45665e+06		7.93533	-8.17074	-2.404
2.45665e+06		8.30389	-8.56193	-2.3259
2.45665e+06		8.61872	-8.8861	-1.966
2.45665e+06		8.71143	-9.32218	-1.459
2.45665e+06		8.6696	-9.36734	-0.97
2.45665e+06		8.58211	-8.95296	-0.472
2.45665e+06		8.6104	-8.30317	-0.282
2.45665e+06		8.6266	-7.52998	-0.042
2.45665e+06		8.54895	-6.76089	0.093
2.45665e+06		8.47313	-6.01161	-0.287
2.45665e+06		8.30937	-5.32925	-0.799
2.45665e+06		8.21312	-4.84639	-1.431
2.45665e+06		8.04847	-4.61915	-2.163
2.45665e+06		7.73607	-4.78524	-2.94
2.45665e+06		7.5717	-5.02727	-3.5729
2.45665e+06		7.33675	-5.49509	-4.006
2.45665e+06		7.38081	-5.92786	-4.183
2.45665e+06		7.4369	-6.47309	-4.1539
2.45665e+06		7.50013	-7.09378	-3.8299
2.45665e+06		7.55577	-7.62399	-3.1789
2.45665e+06		7.54263	-7.94476	-2.622
2.45665e+06		7.68484	-7.93898	-1.939
2.45665e+06		7.74732	-7.62035	-1.342
2.45665e+06		7.90335	-6.83869	-0.996
2.45665e+06		8.07282	-6.19428	-0.851
2.45665e+06		8.15862	-5.65043	-1.0319
2.45665e+06		8.26145	-5.28176	-1.5019
2.45665e+06		8.44223	-5.21898	-2.0989
2.45665e+06		8.57576	-5.6099	-2.5529
2.45665e+06		8.68304	-6.20833	-2.6559
2.45665e+06		8.72752	-6.63402	-2.469
2.45665e+06		8.62653	-7.02161	-2.0429
2.45665e+06		8.69125	-7.182	-1.605
2.45665e+06		8.49317	-7.06571	-1.296
2.45665e+06		8.36622	-6.74147	-1.2309
2.45665e+06		8.37515	-6.35781	-1.2929
2.45665e+06		8.2973	-6.05391	-1.6369
2.45665e+06		8.07437	-5.71287	-2.2119
2.45665e+06		7.95309	-5.45741	-3.0069
2.45665e+06		7.91752	-5.57731	-3.7409
2.45665e+06		8.0194	-6.1201	-4.183
2.45665e+06		8.06529	-7.03595	-4.412
2.45665e+06		8.18926	-7.78548	-4.3959
2.45665e+06		8.29753	-8.38271	-4.0279
2.45665e+06		8.48274	-8.79884	-3.265
2.45665e+06		8.63781	-8.92645	-2.42
2.45665e+06		8.84324	-8.62215	-1.6549
2.45665e+06		9.02949	-8.12872	-0.92
2.45665e+06		9.14883	-7.44508	-0.323
2.45665e+06		9.20455	-6.59058	0.093
2.45665e+06		9.20883	-5.70401	0.127
2.45665e+06		8.9625	-5.12321	-0.133
2.45665e+06		8.52819	-5.00768	-0.826
2.45665e+06		8.08388	-5.26274	-1.778
2.45665e+06		7.8518	-5.77057	-2.769
2.45665e+06		7.76339	-6.28754	-3.2279
2.45665e+06		7.79217	-7.02733	-3.1679
2.45665e+06		7.99206	-7.59656	-2.7569
2.45665e+06		8.13185	-8.03219	-2.144
2.45665e+06		8.34676	-8.2886	-1.607
2.45665e+06		8.47442	-8.14559	-1.1929
2.45665e+06		8.50038	-7.9371	-1.0729
2.45665e+06		8.33469	-7.68886	-1.291
2.45665e+06		8.26625	-7.47045	-1.597
2.45665e+06		8.25105	-7.32434	-2.0799
2.45665e+06		8.26217	-7.4388	-2.344
2.45665e+06		8.27663	-7.5669	-2.288
2.45665e+06		8.28063	-7.59877	-2.012
2.45665e+06		8.23425	-7.59714	-1.648
2.45665e+06		8.33936	-7.23126	-1.07
2.45665e+06		8.39315	-6.82325	-0.6179
2.45665e+06		8.42698	-6.22015	-0.3019
2.45665e+06		8.11646	-5.46363	-0.38
2.45665e+06		8.00538	-4.83744	-0.917
2.45665e+06		7.85324	-4.72965	-1.806
2.45665e+06		7.69906	-5.06714	-2.66
2.45665e+06		7.69951	-6.00138	-3.039
2.45665e+06		7.77487	-7.20182	-2.987
2.45665e+06		7.90056	-8.43334	-2.552
2.45665e+06		8.06213	-9.08275	-1.846
2.45665e+06		8.23147	-9.33657	-0.944
2.45665e+06		8.24672	-9.00755	-0.197
2.45665e+06		8.11439	-8.15133	0.2649
2.45665e+06		7.96676	-7.15002	0.244
2.45665e+06		7.91049	-6.1357	-0.355
2.45665e+06		7.94987	-5.61144	-1.1569
2.45665e+06		8.02181	-5.40049	-1.979
2.45665e+06		8.12607	-5.51183	-2.608
2.45665e+06		8.58043	-5.82335	-2.719
2.45665e+06		8.9374	-6.55023	-2.2339
2.45665e+06		9.03584	-7.03699	-1.495
2.45665e+06		8.89462	-7.00952	-0.465
2.45665e+06		8.58237	-6.69123	0.329
2.45665e+06		8.28599	-6.07199	0.521
2.45665e+06		8.05702	-5.19311	0.236
2.45665e+06		7.75672	-4.55316	-0.5759
2.45665e+06		7.35246	-4.29193	-2.1159
2.45665e+06		6.99286	-4.46864	-3.727
2.45665e+06		6.84709	-5.3569	-5.0209
2.45665e+06		6.75129	-6.7285	-5.7899
2.45665e+06		6.7725	-8.32191	-6.0399
2.45665e+06		6.7275	-9.71892	-5.592
2.45665e+06		6.72185	-10.5604	-4.703
2.45665e+06		6.87306	-11.1032	-3.52
2.45665e+06		7.20867	-11.145	-2.286
2.45665e+06		7.48404	-10.5988	-1.1
2.45665e+06		7.81382	-9.66962	-0.341
2.45665e+06		8.08472	-8.62251	0
2.45665e+06		8.27324	-7.7089	-0.181
2.45665e+06		8.47022	-6.87192	-0.538
2.45665e+06		8.42269	-6.40342	-1.2139
2.45665e+06		8.35061	-6.16729	-1.947
2.45665e+06		8.17321	-6.26581	-2.486
2.45665e+06		7.97693	-6.64467	-2.956
2.45665e+06		7.92049	-7.00471	-3.0629
2.45665e+06		7.74764	-7.61439	-3.0139
2.45665e+06		7.54025	-7.86854	-2.963
2.45665e+06		7.39308	-7.80055	-2.8929
2.45665e+06		7.35933	-7.45319	-2.6779
2.45665e+06		7.37281	-7.1163	-2.615
2.45665e+06		7.49213	-6.89774	-2.496
2.45665e+06		7.43386	-6.77369	-2.551
2.45665e+06		7.37433	-6.64595	-2.714
2.45665e+06		7.25571	-6.86244	-2.8329
2.45665e+06		7.1465	-7.16542	-2.915
2.45665e+06		6.90385	-7.54266	-3.0209
2.45665e+06		6.75549	-7.92972	-3.1719
2.45665e+06		6.69954	-8.29384	-3.1719
2.45665e+06		6.92306	-8.64095	-2.9619
2.45665e+06		7.25466	-8.65183	-2.4749
2.45665e+06		7.6163	-8.49612	-1.849
2.45665e+06		7.83489	-8.32518	-1.3919
2.45665e+06		8.0376	-8.00317	-1.054
2.45665e+06		8.16092	-7.81335	-0.765
2.45665e+06		8.20401	-7.77088	-0.6779
2.45665e+06		8.0915	-7.58489	-0.814
2.45665e+06		8.09201	-7.57982	-0.921
2.45665e+06		8.2031	-7.74184	-0.847
2.45665e+06		8.40919	-7.91783	-0.711
2.45665e+06		8.82309	-7.82536	-0.475
2.45665e+06		9.40055	-7.49195	-0.077
2.45665e+06		9.8563	-6.87689	0.405
2.45665e+06		10.1672	-5.76471	0.77
2.45665e+06		10.0316	-4.42142	0.7059
2.45665e+06		9.7909	-3.44422	0.064
2.45665e+06		9.42215	-3.05004	-1.062
2.45665e+06		8.85349	-3.47503	-2.2579
2.45665e+06		8.34973	-4.52457	-3.023
2.45665e+06		7.97229	-5.88244	-3.232
2.45665e+06		7.66795	-7.04141	-3.0009
2.45665e+06		7.62245	-7.96906	-2.6519
2.45665e+06		7.66175	-8.33206	-1.969
2.45665e+06		7.77616	-8.05158	-1.3539
2.45665e+06		7.74277	-7.25306	-0.812
2.45665e+06		7.66631	-6.48787	-0.571
2.45665e+06		7.34835	-5.65482	-0.472
2.45665e+06		6.91183	-5.05121	-1.2209
2.45665e+06		6.38783	-4.98357	-2.4719
2.45665e+06		5.94845	-5.2905	-3.6619
2.45665e+06		5.87716	-5.98365	-4.4109
2.45665e+06		5.87726	-6.90395	-4.6399
2.45665e+06		5.99006	-8.01414	-4.625
2.45665e+06		6.04043	-8.96674	-4.471
2.45665e+06		6.52108	-9.98312	-3.8559
2.45665e+06		7.30443	-10.7459	-3.0799
2.45665e+06		7.87387	-11.2492	-1.899
2.45665e+06		8.18962	-11.0969	-0.8029
2.45665e+06		8.38761	-10.716	0.138
2.45665e+06		8.28445	-10.1403	0.774
2.45665e+06		8.29521	-9.31942	0.889
2.45665e+06		8.25738	-8.47512	0.836
2.45665e+06		8.46073	-7.70384	0.56
2.45665e+06		8.65121	-7.26526	0.115
2.45665e+06		8.76325	-6.9821	-0.318
2.45665e+06		8.92681	-6.74216	-0.626
2.45665e+06		8.96312	-6.63916	-0.984
2.45665e+06		9.18433	-6.4972	-0.828
2.45665e+06		9.32108	-6.44563	-0.742
2.45665e+06		9.36818	-6.43503	-0.378
2.45665e+06		9.26411	-6.32458	-0.22
2.45665e+06		9.19287	-6.07741	-0.225
2.45665e+06		9.08588	-5.93901	-0.237
2.45665e+06		8.76177	-5.98356	-0.385
2.45665e+06		8.66592	-5.95982	-0.661
2.45665e+06		8.56367	-6.33436	-1.0249
2.45665e+06		8.46366	-6.732	-1.327
2.45665e+06		8.37292	-7.22408	-1.378
2.45665e+06		8.32064	-7.62693	-1.467
2.45665e+06		8.2516	-7.86773	-1.417
2.45665e+06		8.48956	-7.88781	-1.3999
2.45665e+06		8.83655	-7.60101	-1.408
2.45665e+06		9.17917	-7.27133	-1.4349
2.45665e+06		9.43261	-6.98337	-1.1849
2.45665e+06		9.76506	-6.55832	-0.991
2.45665e+06		9.90027	-6.49294	-0.754
2.45665e+06		9.85625	-6.50515	-0.54
2.45665e+06		9.71462	-6.48486	-0.345
2.45665e+06		9.42345	-6.38244	-0.399
2.45665e+06		9.07388	-6.17638	-0.5529
2.45665e+06		8.7154	-5.87966	-0.851
2.45665e+06		8.29602	-5.44106	-1.161
2.45665e+06		8.02015	-5.03183	-1.923
2.45665e+06		7.81988	-4.91364	-2.6619
2.45665e+06		7.81579	-4.88189	-3.4089
2.45665e+06		7.88774	-5.12607	-3.9809
2.45665e+06		8.06357	-5.47872	-4.241
2.45665e+06		8.25851	-6.00634	-4.3189
2.45665e+06		8.39701	-6.43797	-4.2839
2.45665e+06		8.43539	-6.80297	-4.072
2.45665e+06		8.47462	-7.18607	-3.904
2.45665e+06		8.58223	-7.31014	-3.742
2.45665e+06		8.74845	-7.54216	-3.374
2.45665e+06		9.05167	-7.74689	-2.8559
2.45665e+06		9.32614	-8.1221	-2.3689
2.45665e+06		9.46407	-8.53862	-1.713
2.45665e+06		9.2348	-9.04215	-1.292
2.45665e+06		9.20288	-9.17898	-1.13
2.45665e+06		9.21808	-9.3261	-1.118
2.45665e+06		9.31912	-9.38259	-1.0369
2.45665e+06		9.57383	-9.10978	-0.938
2.45665e+06		9.75491	-9.03883	-0.7
2.45665e+06		10.1801	-8.58559	-0.463
2.45665e+06		10.6519	-8.13796	-0.014
2.45665e+06		11.1576	-7.56225	0.487
2.45665e+06		11.2601	-6.70341	0.902
2.45665e+06		11.2114	-5.74864	1.2189
2.45665e+06		11.0338	-4.91281	1.0599
2.45665e+06		10.8648	-4.1768	0.787
2.45665e+06		10.584	-3.7158	0.263
2.45665e+06		10.3683	-3.44036	-0.23
2.45665e+06		9.90942	-3.54614	-0.723
2.45665e+06		9.46166	-3.75754	-1.223
2.45665e+06		9.04953	-3.85887	-1.7159
2.45665e+06		8.6529	-4.1084	-2.1979
2.45665e+06		8.34631	-4.32497	-2.742
2.45665e+06		8.07509	-4.88281	-3.137
2.45665e+06		7.84773	-5.41741	-3.489
2.45665e+06		7.68892	-6.16115	-3.747
2.45665e+06		7.56429	-6.78111	-3.849
2.45665e+06		7.53555	-7.41587	-3.888
2.45665e+06		7.41318	-8.04978	-3.6689
2.45665e+06		7.63456	-8.37278	-3.5209
2.45665e+06		7.85404	-8.66693	-3.072
2.45665e+06		8.08793	-8.6442	-2.6029
2.45665e+06		8.16147	-8.42908	-2.013
2.45665e+06		8.22815	-8.1444	-1.6109
2.45665e+06		8.36153	-7.59382	-1.3209
2.45665e+06		8.57799	-6.94595	-1.177
2.45665e+06		8.92864	-6.23259	-1.2649
2.45665e+06		9.30139	-5.73631	-1.153
2.45665e+06		9.51079	-5.47182	-0.947
2.45665e+06		9.67425	-5.23088	-0.784
2.45665e+06		9.6373	-5.31585	-0.853
2.45665e+06		9.42185	-5.49845	-0.99
2.45665e+06		9.22848	-5.44098	-1.284
2.45665e+06		9.15403	-5.62605	-1.572
2.45665e+06		8.95212	-5.94698	-1.911
2.45665e+06		8.66966	-6.40052	-2.299
2.45665e+06		8.47975	-6.84588	-2.6879
2.45665e+06		8.29683	-7.35194	-3.1029
2.45665e+06		8.20845	-7.85897	-3.3039
2.45665e+06		8.06255	-8.25996	-3.1349
2.45665e+06		8.0153	-8.71355	-2.992
2.45665e+06		7.81626	-9.04335	-2.6459
2.45665e+06		7.6017	-9.2351	-2.5699
2.45665e+06		7.36795	-9.23762	-2.5239
2.45665e+06		7.36663	-9.21373	-2.5869
2.45665e+06		7.607	-9.25759	-2.5069
2.45665e+06		7.84594	-9.28772	-2.2769
2.45665e+06		8.00699	-9.47693	-1.927
2.45665e+06		8.02872	-9.67989	-1.5759
2.45665e+06		8.09644	-9.86912	-1.439
2.45665e+06		8.08251	-9.7258	-1.3439
2.45665e+06		8.39057	-9.51502	-1.164
2.45665e+06		8.48464	-9.04582	-1.0499
2.45665e+06		8.58006	-8.58031	-0.83
2.45665e+06		8.62086	-8.04897	-0.797
2.45665e+06		8.57003	-7.54653	-0.808
2.45665e+06		8.44078	-7.18936	-1.019
2.45665e+06		8.31367	-6.85207	-1.2749
2.45665e+06		8.1715	-6.38262	-1.6929
2.45665e+06		8.39209	-6.24263	-2.0069
2.45665e+06		8.62035	-6.17323	-2.134
2.45665e+06		8.69214	-6.40537	-1.979
2.45665e+06		8.80971	-6.63307	-1.823
2.45665e+06		8.92876	-6.86565	-1.561
2.45665e+06		8.95009	-7.06341	-1.317
2.45665e+06		8.87683	-7.25148	-1.0279
2.45665e+06		8.87463	-7.21743	-0.834
2.45665e+06		8.86248	-7.08308	-0.526
2.45665e+06		8.82706	-6.72784	-0.524
2.45665e+06		8.91414	-6.18678	-0.599
2.45665e+06		9.12155	-5.92348	-0.863
2.45665e+06		9.38563	-5.74511	-0.983
2.45665e+06		9.42738	-5.68881	-1.2159
2.45665e+06		9.40619	-5.93601	-1.423
2.45665e+06		9.24499	-6.1909	-1.737
2.45665e+06		8.89407	-6.42594	-1.961
2.45665e+06		8.59787	-6.73704	-2.255
2.45665e+06		8.28056	-6.84323	-2.4279
2.45665e+06		8.05009	-6.87959	-2.578
2.45665e+06		7.82866	-7.00057	-2.6889
2.45665e+06		7.64488	-7.0325	-2.839
2.45665e+06		7.59541	-7.00827	-3.0079
2.45665e+06		7.651	-7.08515	-3.078
2.45665e+06		7.53531	-7.32145	-3.2409
2.45665e+06		7.46348	-7.53349	-3.3599
2.45665e+06		7.48489	-7.7424	-3.3729
2.45665e+06		7.59192	-7.86161	-3.318
2.45665e+06		7.64046	-7.86583	-3.105
2.45665e+06		7.81692	-7.74731	-2.993
2.45665e+06		8.02351	-7.45496	-2.956
2.45665e+06		8.32225	-7.15757	-2.8129
2.45665e+06		8.47597	-6.80706	-2.75
2.45665e+06		8.63771	-6.5473	-2.543
2.45665e+06		8.63725	-6.53218	-2.3919
2.45665e+06		8.50113	-6.56861	-2.329
2.45665e+06		8.31542	-6.58163	-2.434
2.45665e+06		8.1918	-6.73631	-2.528
2.45665e+06		8.1677	-6.95356	-2.434
2.45665e+06		8.22622	-7.0585	-2.335
2.45665e+06		8.29742	-7.28557	-2.286
2.45665e+06		8.3442	-7.28103	-2.286
2.45665e+06		8.3628	-6.9969	-2.4609
2.45665e+06		8.55049	-6.52855	-2.6059
2.45665e+06		8.80027	-6.20397	-2.7379
2.45665e+06		9.00587	-5.91071	-2.7009
2.45665e+06		9.13496	-5.79267	-2.6949
2.45665e+06		9.18235	-5.78405	-2.802
2.45665e+06		9.26252	-5.64655	-2.859
2.45665e+06		9.30282	-5.57532	-2.941
2.45665e+06		9.35467	-5.61358	-2.923
2.45665e+06		9.22231	-5.68864	-2.947
2.45665e+06		8.96573	-5.92265	-2.959
2.45665e+06		8.70738	-6.14859	-3.183
2.45665e+06		8.30175	-6.30657	-3.338
2.45665e+06		7.93603	-6.39847	-3.4679
2.45665e+06		7.66558	-6.501	-3.6419
2.45665e+06		7.54117	-6.65687	-3.736
2.45665e+06		7.46527	-6.82701	-3.874
2.45665e+06		7.53831	-7.07309	-3.869
2.45665e+06		7.75089	-7.30663	-3.865
2.45665e+06		7.97275	-7.63461	-3.6099
2.45665e+06		8.29456	-8.02029	-3.275
2.45665e+06		8.60477	-8.28654	-2.782
2.45665e+06		9.00196	-8.47612	-1.901
2.45665e+06		9.38567	-8.5383	-1.075
2.45665e+06		9.69881	-8.35807	-0.148
2.45665e+06		9.9336	-7.87921	0.542
2.45665e+06		10.0261	-7.3949	0.806
2.45665e+06		9.978	-6.91028	0.751
2.45665e+06		9.98875	-6.55568	0.388
2.45665e+06		9.73709	-6.38421	-0.219
2.45665e+06		9.54642	-6.35552	-0.813
2.45665e+06		9.2899	-6.60138	-1.5529
2.45665e+06		9.18434	-6.95233	-1.98
2.45665e+06		9.03164	-7.2926	-2.256
2.45665e+06		8.7982	-7.75534	-2.325
2.45665e+06		8.6339	-7.97637	-2.444
2.45665e+06		8.51995	-8.23048	-2.181
2.45665e+06		8.57732	-8.31533	-2.0369
2.45665e+06		8.57098	-8.23869	-1.8609
2.45665e+06		8.64372	-8.02565	-1.742
2.45665e+06		8.84838	-7.71339	-1.661
2.45665e+06		9.1054	-7.46336	-1.4989
2.45665e+06		9.23607	-7.34919	-1.3869
2.45665e+06		9.32963	-7.3401	-1.388
2.45665e+06		9.24125	-7.38184	-1.582
2.45665e+06		9.23439	-7.31118	-1.77
2.45665e+06		9.37056	-7.25464	-1.7899
2.45665e+06		9.47112	-7.30726	-1.816
2.45665e+06		9.67026	-7.40245	-1.6109
2.45665e+06		9.75907	-7.34449	-1.266
2.45665e+06		9.79146	-7.1826	-1.021
2.45665e+06		9.69157	-6.64986	-0.837
2.45665e+06		9.68734	-6.13174	-0.591
2.45665e+06		9.48705	-5.52738	-0.337
2.45665e+06		9.1958	-4.95989	-0.384
2.45665e+06		9.04311	-4.37079	-0.645
2.45665e+06		8.90536	-3.92512	-1
2.45665e+06		8.65166	-3.73366	-1.5629
2.45665e+06		8.28583	-3.82658	-2.163
2.45665e+06		8.03183	-4.09641	-2.8399
2.45665e+06		7.78315	-4.42299	-3.6489
2.45665e+06		7.69901	-4.97261	-4.3029
2.45665e+06		7.7795	-5.76062	-4.4819
2.45665e+06		7.94473	-6.44776	-4.334
2.45665e+06		8.01839	-7.15304	-3.973
2.45665e+06		8.19805	-7.5234	-3.806
2.45665e+06		8.2776	-7.82612	-3.463
2.45665e+06		8.37128	-7.80687	-3.206
2.45665e+06		8.55124	-7.71604	-2.925
2.45665e+06		8.71718	-7.47888	-2.6559
2.45665e+06		8.74967	-7.31698	-2.411
2.45665e+06		8.81781	-7.04622	-2.16
2.45665e+06		8.83254	-6.72328	-2.2469
2.45665e+06		8.76045	-6.4559	-2.2079
2.45665e+06		8.73743	-6.21902	-2.364
2.45665e+06		8.57893	-6.03649	-2.5009
2.45665e+06		8.39394	-6.04452	-2.713
2.45665e+06		8.35785	-6.13946	-3.0399
2.45665e+06		8.38296	-6.37614	-3.355
2.45665e+06		8.55149	-6.63294	-3.394
2.45665e+06		8.72506	-6.9406	-3.2019
2.45665e+06		8.744	-7.10453	-2.7639
2.45665e+06		8.66216	-7.19186	-2.362
2.45665e+06		8.57285	-7.2136	-2.042
2.45665e+06		8.43444	-7.2161	-1.783
2.45665e+06		8.09951	-7.14104	-1.775
2.45665e+06		7.67923	-7.13676	-1.791
2.45665e+06		7.32958	-6.92057	-2.1579
2.45665e+06		7.1224	-6.71062	-2.571
2.45665e+06		7.16319	-6.64436	-3.016
2.45665e+06		7.22382	-6.7731	-3.325
2.45665e+06		7.38054	-6.91662	-3.571
2.45665e+06		7.63941	-7.14063	-3.674
2.45665e+06		8.14221	-7.45639	-3.572
2.45665e+06		8.6554	-7.86668	-3.22
2.45665e+06		8.88961	-8.30217	-2.865
2.45665e+06		9.11607	-8.65783	-2.441
2.45665e+06		9.27353	-8.78932	-1.959
2.45665e+06		9.1294	-8.734	-1.569
2.45665e+06		8.8689	-8.45087	-1.335
2.45665e+06		8.68728	-8.03046	-1.1569
2.45665e+06		8.4161	-7.64779	-1.279
2.45665e+06		8.10724	-7.36534	-1.622
2.45665e+06		7.96705	-7.35987	-2.048
2.45665e+06		7.81061	-7.65237	-2.4489
2.45665e+06		7.89965	-8.05073	-2.796
2.45665e+06		8.26261	-8.84023	-2.808
2.45665e+06		8.803	-9.52015	-2.493
2.45665e+06		9.10471	-10.1549	-1.788
2.45665e+06		9.16679	-10.2665	-1.0049
2.45665e+06		9.06831	-9.72757	-0.457
2.45665e+06		8.95964	-8.62993	-0.152
2.45665e+06		8.78965	-7.3985	-0.116
2.45665e+06		8.65801	-6.08417	-0.481
2.45665e+06		8.64156	-4.99465	-1.269
2.45665e+06		8.61205	-4.23695	-2.227
2.45665e+06		8.64287	-4.06818	-3.137
2.45665e+06		8.73747	-4.53412	-3.8729
2.45665e+06		8.78662	-5.46382	-4.2529
2.45665e+06		8.89433	-6.51131	-4.2129
2.45665e+06		8.92441	-7.24374	-3.788
2.45665e+06		8.82979	-7.66687	-2.98
2.45665e+06		8.75069	-7.77202	-2.151
2.45665e+06		8.62469	-7.42658	-1.572
2.45665e+06		8.57665	-6.92186	-1.1119
2.45665e+06		8.60867	-6.2898	-0.966
2.45665e+06		8.64999	-5.75339	-1.041
2.45665e+06		8.73069	-5.14674	-1.1959
2.45665e+06		8.92661	-4.75385	-1.5169
2.45665e+06		9.15307	-4.65559	-1.8129
2.45665e+06		9.35328	-4.76072	-1.865
2.45665e+06		9.38984	-5.09666	-1.823
2.45665e+06		9.35048	-5.15685	-1.954
2.45665e+06		9.35846	-5.21736	-1.98
2.45665e+06		9.18953	-5.38137	-1.967
2.45665e+06		8.93715	-5.64913	-2.173
2.45665e+06		8.82651	-5.92704	-2.3169
2.45665e+06		8.66861	-6.20461	-2.568
2.45665e+06		8.44262	-6.74299	-2.8129
2.45665e+06		8.2431	-7.06781	-3.045
2.45665e+06		8.32847	-7.42834	-3.3039
2.45665e+06		8.48586	-7.58083	-3.3369
2.45665e+06		8.82311	-7.63849	-3.1949
2.45665e+06		9.14437	-7.54387	-2.7009
2.45665e+06		9.48715	-7.19418	-2.213
2.45665e+06		9.71691	-6.66247	-1.755
2.45665e+06		9.75678	-6.10088	-1.421
2.45665e+06		9.75367	-5.58285	-1.1749
2.45665e+06		9.62073	-5.18675	-1.299
2.45665e+06		9.53888	-4.82105	-1.617
2.45665e+06		9.564	-4.59356	-1.924
2.45665e+06		9.58901	-4.83025	-2.239
2.45665e+06		9.36033	-5.33061	-2.3959
2.45665e+06		9.17977	-5.84961	-2.49
2.45665e+06		9.15525	-6.04288	-2.459
2.45665e+06		9.21958	-6.19829	-2.128
2.45665e+06		9.2246	-6.2189	-1.594
2.45665e+06		9.07285	-6.08304	-1.1349
2.45665e+06		8.8164	-5.84272	-0.881
2.45665e+06		8.49125	-5.403	-0.978
2.45665e+06		8.25533	-4.9076	-1.2009
2.45665e+06		7.98539	-4.55003	-1.7309
2.45665e+06		7.91559	-4.31769	-2.358
2.45665e+06		7.63381	-4.31191	-3.102
2.45665e+06		7.39715	-4.75187	-3.7049
2.45665e+06		7.13281	-5.37123	-4.125
2.45665e+06		6.88874	-6.18877	-4.301
2.45665e+06		6.79572	-7.10195	-4.379
2.45665e+06		6.79974	-8.04398	-4.0739
2.45665e+06		6.84182	-8.90092	-3.7
2.45665e+06		6.95432	-9.52105	-3.2699
2.45665e+06		7.38036	-9.99607	-2.578
2.45665e+06		7.59929	-10.2742	-1.978
2.45665e+06		7.85209	-10.4254	-1.327
2.45665e+06		8.25404	-10.1985	-0.783
2.45665e+06		8.59765	-9.86764	-0.3389
2.45665e+06		8.77597	-9.2937	-0.006
2.45665e+06		9.19428	-8.76989	0.043
2.45665e+06		9.38188	-8.29141	0.156
2.45665e+06		9.61847	-7.84252	0.074
2.45665e+06		9.67555	-7.46724	-0.138
2.45665e+06		9.64836	-7.18746	-0.313
2.45665e+06		9.483	-6.93426	-0.637
2.45665e+06		9.23543	-6.79566	-0.968
2.45665e+06		9.07075	-6.54742	-1.1849
2.45665e+06		8.96889	-6.46077	-1.4349
2.45665e+06		8.74489	-6.54392	-1.459
2.45665e+06		8.47802	-6.68338	-1.7209
2.45665e+06		8.12073	-6.85173	-2.0269
2.45665e+06		7.74475	-6.82989	-2.3629
2.45665e+06		7.6897	-6.73889	-2.6129
2.45665e+06		7.56469	-6.88968	-2.8129
2.45665e+06		7.62545	-7.00726	-2.864
2.45665e+06		7.93427	-7.27063	-2.9489
2.45665e+06		8.23113	-7.8638	-2.733
2.45665e+06		8.63206	-8.55817	-2.418
2.45665e+06		9.01965	-9.12344	-2.1579
2.45665e+06		9.39008	-9.52349	-1.867
2.45665e+06		9.55852	-9.7794	-1.436
2.45665e+06		9.81741	-9.53722	-1.0599
2.45665e+06		10.0994	-9.05971	-0.734
2.45665e+06		10.2584	-8.29565	-0.432
2.45665e+06		10.3153	-7.45531	-0.1659
2.45665e+06		10.2317	-6.61536	-0.22
2.45665e+06		10.199	-5.82291	-0.512
2.45665e+06		9.99679	-5.21049	-0.942
2.45665e+06		9.58574	-4.85769	-1.684
2.45665e+06		9.189	-4.6521	-2.4149
2.45665e+06		8.82452	-4.75885	-3.1659
2.45665e+06		8.49316	-5.18379	-3.8299
2.45665e+06		8.27278	-5.7799	-4.2069
2.45665e+06		8.08329	-6.68356	-4.2389
2.45665e+06		7.87583	-7.39195	-3.9389
2.45665e+06		7.62758	-8.16659	-3.663
2.45665e+06		7.71362	-8.53499	-3.2379
2.45665e+06		7.81922	-8.62922	-2.775
2.45665e+06		7.91359	-8.61804	-2.3039
2.45665e+06		7.98819	-8.41387	-1.972
2.45665e+06		8.15244	-8.17175	-1.809
2.45665e+06		8.2712	-7.9453	-1.903
2.45665e+06		8.40173	-7.84109	-2.048
2.45665e+06		8.36624	-7.94109	-2.2679
2.45665e+06		8.21981	-8.34706	-2.4619
2.45665e+06		7.94852	-8.89486	-2.5999
2.45665e+06		7.59975	-9.60693	-2.512
2.45665e+06		7.49597	-9.96575	-2.255
2.45665e+06		7.53814	-9.90338	-2.1229
2.45665e+06		7.99746	-9.79143	-1.737
2.45665e+06		8.53358	-9.50916	-1.213
2.45665e+06		9.18988	-9.02451	-0.72
2.45665e+06		9.50659	-8.42708	-0.13
2.45665e+06		9.47893	-7.67714	0.067
2.45665e+06		9.39695	-6.85522	-0.031
2.45665e+06		9.28184	-6.17727	-0.329
2.45665e+06		8.9648	-5.8293	-0.753
2.45665e+06		8.52034	-5.60825	-1.439
2.45665e+06		8.24077	-5.62627	-2.121
2.45665e+06		7.98977	-5.92796	-2.522
2.45665e+06		7.94902	-6.44945	-2.7679
2.45665e+06		8.01089	-7.05621	-2.7639
2.45665e+06		8.20042	-7.52709	-2.71
2.45665e+06		8.66934	-7.96981	-2.1879
2.45665e+06		9.12724	-8.29817	-1.401
2.45665e+06		9.50319	-8.28977	-0.764
2.45665e+06		9.85	-7.99082	-0.043
2.45665e+06		10.1543	-7.26589	0.49
2.45665e+06		10.3595	-6.50257	0.899
2.45665e+06		10.6007	-5.63618	0.95
2.45665e+06		10.6995	-4.75047	0.726
2.45665e+06		10.7626	-3.98377	0.238
2.45665e+06		10.7508	-3.40611	-0.431
2.45665e+06		10.6273	-3.1168	-1.0319
2.45665e+06		10.488	-3.14129	-1.7589
2.45665e+06		10.4055	-3.2548	-2.236
2.45665e+06		10.1504	-3.51479	-2.6549
2.45665e+06		9.937	-3.71627	-2.836
2.45665e+06		9.72166	-3.90006	-2.974
2.45665e+06		9.55442	-4.10208	-3.048
2.45665e+06		9.47904	-4.26624	-2.822
2.45665e+06		9.35723	-4.44988	-2.747
2.45665e+06		9.24831	-4.75685	-2.7219
2.45665e+06		9.08033	-4.93996	-2.753
2.45665e+06		9.13079	-4.97324	-2.841
2.45665e+06		9.15189	-5.18107	-2.854
2.45665e+06		9.08615	-5.45581	-2.999
2.45665e+06		9.1676	-5.78739	-2.957
2.45665e+06		9.27279	-5.88769	-2.858
2.45665e+06		9.34875	-6.16273	-2.683
2.45665e+06		9.5557	-6.34758	-2.334
2.45665e+06		9.51815	-6.42648	-2.039
2.45665e+06		9.55566	-6.32649	-1.819
2.45665e+06		9.53572	-6.12135	-1.699
2.45665e+06		9.55879	-5.88411	-1.7489
2.45665e+06		9.53943	-5.68495	-1.993
2.45665e+06		9.2317	-5.88766	-2.387
2.45665e+06		8.91251	-5.98499	-2.7739
2.45665e+06		8.69687	-6.17383	-3.275
2.45665e+06		8.38932	-6.38054	-3.562
2.45665e+06		8.27678	-6.65964	-3.707
2.45665e+06		8.23432	-7.15215	-3.651
2.45665e+06		8.27354	-7.53515	-3.483
2.45665e+06		8.16975	-7.89387	-3.227
2.45665e+06		7.96505	-8.18604	-3.2639
2.45665e+06		7.78168	-8.21179	-3.049
2.45665e+06		7.77385	-8.13127	-2.98
2.45665e+06		7.8738	-8.18787	-2.8989
2.45665e+06		7.98797	-8.38164	-2.549
2.45665e+06		8.09144	-8.46312	-2.4059
2.45665e+06		8.42	-8.46435	-2.1319
2.45665e+06		8.87931	-8.3523	-1.746
2.45665e+06		9.32991	-8.16082	-1.2899
2.45665e+06		9.75865	-7.7445	-0.671
2.45665e+06		10.0253	-7.12872	-0.1439
2.45665e+06		9.92594	-6.60096	0.147
2.45665e+06		9.71477	-5.89709	0.044
2.45665e+06		9.43974	-5.50686	-0.292
2.45665e+06		9.13375	-5.26331	-0.722
2.45665e+06		9.00843	-5.42006	-1.286
2.45665e+06		8.94856	-5.76658	-1.714
2.45665e+06		8.96067	-6.34512	-1.985
2.45665e+06		9.16799	-7.00114	-2.0079
2.45665e+06		9.62701	-7.35029	-1.7359
2.45665e+06		10.1584	-7.49467	-1.131
2.45665e+06		10.651	-7.24988	-0.331
2.45665e+06		10.6746	-6.54128	0.462
2.45665e+06		10.3477	-5.61756	0.888
2.45665e+06		9.76808	-4.52249	0.7059
2.45665e+06		9.15093	-3.53756	0.048
2.45665e+06		8.26059	-3.10152	-1.218
2.45665e+06		7.35144	-3.4119	-2.894
2.45665e+06		6.58369	-4.18679	-4.2589
2.45665e+06		6.32055	-5.30448	-4.882
2.45665e+06		6.28025	-6.7602	-5.037
2.45665e+06		6.41305	-8.05452	-4.6269
2.45665e+06		6.72061	-9.22517	-3.742
2.45665e+06		7.05205	-10.1536	-2.542
2.45665e+06		7.28809	-10.6078	-1.2899
2.45665e+06		7.68294	-10.3182	-0.25
2.45665e+06		8.07787	-9.57564	0.54
2.45665e+06		8.57758	-8.47305	1.0729
2.45665e+06		9.17129	-7.38663	1.1979
2.45665e+06		9.6271	-6.32758	1.1729
2.45665e+06		9.92728	-5.5911	0.916
2.45665e+06		9.92319	-5.09517	0.177
2.45665e+06		9.94512	-4.86487	-0.707
2.45665e+06		9.95536	-4.98052	-1.442
2.45665e+06		9.72383	-5.47222	-1.812
2.45665e+06		9.53246	-5.90264	-2.0499
2.45665e+06		9.27082	-6.09485	-2.0799
2.45665e+06		9.14949	-6.28347	-1.898
2.45665e+06		9.06519	-6.36711	-1.603
2.45665e+06		8.88314	-6.41685	-1.325
2.45665e+06		8.67624	-6.22004	-0.947
2.45665e+06		8.50717	-5.93797	-0.97
2.45665e+06		8.51473	-5.55052	-1.138
2.45665e+06		8.6434	-5.43855	-1.496
2.45665e+06		8.77353	-5.34051	-2.005
2.45665e+06		9.0242	-5.50996	-2.447
2.45665e+06		9.24605	-5.84919	-2.92
2.45665e+06		9.54516	-6.48726	-3.1559
2.45665e+06		9.7942	-7.09603	-3.197
2.45665e+06		9.86671	-7.81227	-3.0929
2.45665e+06		9.8098	-8.16643	-2.836
2.45665e+06		9.70785	-8.07989	-2.615
2.45665e+06		9.58287	-7.7656	-2.3369
2.45665e+06		9.44401	-7.31783	-2.2219
2.45665e+06		9.35502	-6.90963	-2.088
2.45665e+06		9.14258	-6.65588	-2.048
2.45665e+06		8.97952	-6.43673	-2.0969
2.45665e+06		8.81423	-6.19357	-2.2079
2.45665e+06		8.70635	-6.05536	-2.219
2.45665e+06		8.47112	-6.053	-2.2799
2.45665e+06		8.26283	-5.8533	-2.479
2.45665e+06		8.06191	-5.71911	-2.5959
2.45665e+06		7.82349	-5.68491	-2.933
2.45665e+06		7.59552	-5.7594	-3.17
2.45665e+06		7.43902	-6.072	-3.615
2.45665e+06		7.43911	-6.53818	-4.0939
2.45665e+06		7.64282	-7.16532	-4.2849
2.45665e+06		7.89518	-7.79788	-4.263
2.45665e+06		8.05475	-8.44849	-4.0279
2.45665e+06		8.2834	-8.84735	-3.585
2.45665e+06		8.61024	-9.28479	-3.0169
2.45665e+06		8.92778	-9.62658	-2.23
2.45665e+06		9.24728	-9.52219	-1.478
2.45665e+06		9.38744	-9.04249	-0.5299
2.45665e+06		9.25096	-8.14347	-0.087
2.45665e+06		9.0991	-7.11836	-0.171
2.45665e+06		8.98899	-6.03794	-0.487
2.45665e+06		9.12166	-5.0344	-0.918
2.45665e+06		9.18225	-4.25278	-1.255
2.45665e+06		8.85932	-3.8442	-1.653
2.45665e+06		8.30907	-3.51778	-2.075
2.45665e+06		7.30195	-3.78253	-3.0409
2.45665e+06		6.14261	-4.39251	-4.177
2.45665e+06		5.2332	-5.15605	-5.1329
2.45665e+06		4.62	-6.51864	-5.767
2.45665e+06		4.3596	-8.11943	-5.9699
2.45665e+06		4.82393	-9.45377	-5.375
2.45665e+06		5.57791	-10.8553	-4.0599
2.45665e+06		6.12086	-11.5522	-2.378
2.45665e+06		6.79992	-11.7474	-0.751
2.45665e+06		7.3041	-11.1458	0.628
2.45665e+06		7.93714	-9.97814	1.399
2.45665e+06		8.64804	-8.65016	1.58
2.45665e+06		9.22005	-7.35075	1.6109
2.45665e+06		9.62731	-6.28838	1.373
2.45665e+06		9.69828	-5.6022	0.816
2.45665e+06		9.58717	-5.45134	0.014
2.45665e+06		9.29631	-5.84019	-0.926
2.45665e+06		9.08104	-6.4992	-1.3279
2.45665e+06		8.90034	-7.02806	-1.209
2.45665e+06		8.75587	-7.45312	-0.977
2.45665e+06		8.6363	-7.65051	-0.582
2.45665e+06		8.62789	-7.56392	-0.148
2.45665e+06		8.75011	-7.37421	0.14
2.45665e+06		8.81403	-7.07975	0.329
2.45665e+06		8.77647	-6.70452	0.374
2.45665e+06		8.77063	-6.19881	-0.107
2.45665e+06		8.75725	-5.60723	-0.626
2.45665e+06		8.76021	-5.192	-1.4349
2.45665e+06		8.80783	-5.20747	-1.95
2.45665e+06		8.86628	-5.3324	-2.364
2.45665e+06		8.71532	-5.69269	-2.684
2.45665e+06		8.65101	-5.99141	-2.766
2.45665e+06		8.56666	-6.55019	-2.736
2.45665e+06		8.56241	-6.96143	-2.505
2.45665e+06		8.73972	-7.31795	-2.187
2.45665e+06		8.8545	-7.51688	-1.7309
2.45665e+06		9.00258	-7.58287	-1.33
2.45665e+06		9.277	-7.513	-0.88
2.45665e+06		9.44084	-7.27594	-0.611
2.45665e+06		9.5077	-7.00129	-0.466
2.45665e+06		9.56464	-6.63607	-0.465
2.45665e+06		9.57857	-6.31411	-0.552
2.45665e+06		9.58088	-5.88297	-0.739
2.45665e+06		9.54069	-5.49001	-1.12
2.45665e+06		9.43413	-5.37669	-1.5399
2.45665e+06		9.28935	-5.34364	-2.1349
2.45665e+06		9.2473	-5.39685	-2.48
2.45665e+06		9.42507	-5.7684	-2.783
2.45665e+06		9.43919	-6.38	-2.779
2.45665e+06		9.49391	-6.9111	-2.599
2.45665e+06		9.3354	-7.19376	-2.272
2.45665e+06		8.96387	-7.22694	-1.799
2.45665e+06		8.84159	-6.94043	-1.352
2.45665e+06		8.56941	-6.55786	-1.0039
2.45665e+06		8.38223	-6.10082	-0.738
2.45665e+06		8.0433	-5.53896	-0.784
2.45665e+06		7.90173	-5.07357	-1.095
2.45665e+06		7.88097	-4.88058	-1.7029
2.45665e+06		8.03762	-5.0452	-2.464
2.45665e+06		8.16386	-5.83871	-2.901
2.45665e+06		8.20876	-6.75476	-3.13
2.45665e+06		8.2809	-7.46612	-3.1319
2.45665e+06		8.53277	-8.0936	-2.747
2.45665e+06		8.8513	-8.44554	-2.216
2.45665e+06		9.19149	-8.55516	-1.3719
2.45665e+06		9.49412	-8.28954	-0.482
2.45665e+06		9.76879	-7.74442	0.233
2.45665e+06		10.0693	-7.00087	0.81
2.45665e+06		10.2903	-5.93551	1.088
2.45665e+06		10.4125	-4.83664	0.877
2.45665e+06		10.5077	-3.92315	0.484
2.45665e+06		10.5836	-3.30983	-0.356
2.45665e+06		10.5648	-3.13694	-1.4789
2.45665e+06		10.5584	-3.55643	-2.5529
2.45665e+06		10.6468	-4.44604	-3.3159
2.45665e+06		10.4728	-5.518	-3.851
2.45665e+06		10.3757	-6.87776	-3.892
2.45665e+06		10.2711	-8.14683	-3.6059
2.45665e+06		10.1485	-9.24383	-2.925
2.45665e+06		9.85433	-10.031	-1.965
2.45665e+06		9.51659	-10.3912	-1.192
2.45665e+06		9.21781	-10.2022	-0.342
2.45665e+06		8.98399	-9.73877	0.182
2.45665e+06		9.00761	-9.05127	0.46
2.45665e+06		9.2563	-8.26151	0.335
2.45665e+06		9.58232	-7.78063	0.19
2.45665e+06		9.77869	-7.41301	-0.068
2.45665e+06		9.91944	-7.42435	-0.477
2.45665e+06		10.0848	-7.6685	-0.836
2.45665e+06		10.0316	-8.08158	-1.182
2.45665e+06		9.61475	-8.60033	-1.338
2.45665e+06		9.1786	-8.92906	-1.524
2.45665e+06		8.68212	-9.12499	-1.5089
2.45665e+06		8.21529	-9.14935	-1.462
2.45665e+06		7.86619	-8.94717	-1.5089
2.45665e+06		7.56242	-8.72641	-1.406
2.45665e+06		7.40548	-8.55881	-1.222
2.45665e+06		7.55557	-8.19066	-1.116
2.45665e+06		7.73103	-8.07314	-1.0039
2.45665e+06		7.86059	-7.95998	-0.891
2.45665e+06		7.99063	-7.86104	-0.929
2.45665e+06		8.2089	-7.69706	-0.836
2.45665e+06		8.41867	-7.44771	-0.781
2.45665e+06		8.67807	-7.23151	-0.813
2.45665e+06		8.87534	-6.8628	-0.6
2.45665e+06		8.94476	-6.62597	-0.543
2.45665e+06		8.99654	-6.21896	-0.561
2.45665e+06		9.05764	-5.89654	-0.542
2.45665e+06		9.06975	-5.55587	-0.585
2.45665e+06		9.05232	-5.38576	-0.66
2.45665e+06		8.80645	-5.27502	-0.821
2.45665e+06		8.65692	-5.194	-1.0709
2.45665e+06		8.47496	-5.25498	-1.521
2.45665e+06		8.34244	-5.35015	-2.0599
2.45665e+06		8.20403	-5.84887	-2.582
2.45665e+06		8.24613	-6.27178	-2.9719
2.45665e+06		8.44212	-6.81949	-3.095
2.45665e+06		8.61516	-7.59741	-2.8029
2.45665e+06		8.82239	-8.25243	-2.355
2.45665e+06		8.98209	-8.89299	-1.862
2.45665e+06		8.99868	-9.04309	-1.273
2.45665e+06		9.05553	-8.67688	-0.801
2.45665e+06		9.09815	-8.16425	-0.342
2.45665e+06		9.21678	-7.48258	-0.215
2.45665e+06		9.28022	-6.71897	-0.126
2.45665e+06		9.27108	-6.17922	-0.413
2.45665e+06		9.26468	-5.6594	-0.744
2.45665e+06		9.19901	-5.47891	-1.138
2.45665e+06		9.23745	-5.39992	-1.4329
2.45665e+06		9.34588	-5.55315	-1.572
2.45665e+06		9.33339	-5.88984	-1.636
2.45665e+06		9.26925	-6.19246	-1.6109
2.45665e+06		9.06292	-6.4668	-1.6039
2.45665e+06		8.91222	-6.37484	-1.597
2.45665e+06		8.76612	-6.31781	-1.784
2.45665e+06		8.64671	-6.0712	-1.895
2.45665e+06		8.5725	-5.81518	-2.114
2.45665e+06		8.56047	-5.70171	-2.3199
2.45665e+06		8.52436	-5.80579	-2.433
2.45665e+06		8.59107	-6.00628	-2.5529
2.45665e+06		8.61846	-6.2768	-2.592
2.45665e+06		8.64209	-6.5097	-2.543
2.45665e+06		8.67812	-6.85976	-2.18
2.45665e+06		8.69147	-6.99711	-1.911
2.45665e+06		8.78995	-7.03979	-1.679
2.45665e+06		8.9266	-6.99747	-1.3789
2.45665e+06		9.10489	-6.89877	-1.311
2.45665e+06		9.17808	-6.70076	-1.342
2.45665e+06		9.31142	-6.62642	-1.3179
2.45665e+06		9.35302	-6.58922	-1.594
2.45665e+06		9.17569	-6.69788	-1.919
2.45665e+06		8.80955	-6.79585	-2.413
2.45665e+06		8.54971	-7.01792	-2.7439
2.45665e+06		8.284	-7.17747	-3.0499
2.45665e+06		8.01633	-7.31902	-3.3129
2.45665e+06		7.92654	-7.36582	-3.4
2.45665e+06		8.01862	-7.35285	-3.5069
2.45665e+06		8.29005	-7.25012	-3.3329
2.45665e+06		8.60856	-7.14794	-3.052
2.45665e+06		9.06785	-7.04594	-2.453
2.45665e+06		9.38133	-6.89089	-1.934
2.45665e+06		9.66381	-6.43654	-1.5449
2.45665e+06		9.79803	-5.90608	-1.2999
2.45665e+06		9.83842	-5.3797	-1.161
2.45665e+06		9.97194	-4.85131	-1.386
2.45665e+06		9.86173	-4.68911	-1.46
2.45665e+06		9.77834	-4.80381	-1.937
2.45665e+06		9.48993	-5.20549	-2.5569
2.45665e+06		9.2449	-5.57994	-3.24
2.45665e+06		9.01257	-6.07272	-3.6099
2.45665e+06		8.82547	-6.54604	-3.8299
2.45665e+06		8.67864	-6.95817	-3.918
2.45665e+06		8.37615	-7.20659	-3.716
2.45665e+06		8.11781	-7.43173	-3.47
2.45665e+06		8.07044	-7.4302	-3.1059
2.45665e+06		8.05333	-7.25413	-2.8169
2.45665e+06		8.10146	-7.26342	-2.497
2.45665e+06		8.14125	-7.19736	-2.4719
2.45665e+06		8.18755	-7.18784	-2.579
2.45665e+06		8.23565	-7.20718	-2.516
2.45665e+06		8.32957	-7.21323	-2.668
2.45665e+06		8.34265	-7.33744	-2.7179
2.45665e+06		8.43753	-7.35234	-2.6559
2.45665e+06		8.64078	-7.50952	-2.476
2.45665e+06		8.8514	-7.73319	-2.2149
2.45665e+06		8.9033	-7.7813	-1.983
2.45665e+06		9.04267	-7.75771	-1.727
2.45665e+06		9.14124	-7.81052	-1.7519
2.45665e+06		9.28893	-7.87253	-1.459
2.45665e+06		9.51997	-7.84104	-1.2029
2.45665e+06		9.519	-7.83109	-0.946
2.45665e+06		9.69999	-7.76015	-0.708
2.45665e+06		9.73088	-7.60343	-0.356
2.45665e+06		9.70416	-7.33777	-0.211
2.45665e+06		9.70272	-6.85766	-0.053
2.45665e+06		9.47905	-6.50071	-0.006
2.45665e+06		9.24206	-6.02531	-0.273
2.45665e+06		8.94439	-5.86735	-0.666
2.45665e+06		8.5175	-5.8375	-1.322
2.45665e+06		8.20546	-6.01762	-2.249
2.45665e+06		8.15128	-6.42166	-2.808
2.45665e+06		8.10681	-6.91527	-3.223
2.45665e+06		8.12247	-7.54169	-3.3699
2.45665e+06		8.28546	-8.21619	-3.072
2.45665e+06		8.45657	-8.9752	-2.736
2.45665e+06		8.69394	-9.45349	-1.892
2.45665e+06		8.98243	-9.51588	-1.279
2.45665e+06		9.14755	-9.28272	-0.432
2.45665e+06		9.35354	-8.99344	0.182
2.45665e+06		9.44905	-8.53807	0.616
2.45665e+06		9.42872	-7.87392	0.85
2.45665e+06		9.59401	-7.19786	0.719
2.45665e+06		9.67001	-6.56344	0.394
2.45665e+06		9.75202	-5.99092	0.044
2.45665e+06		9.85211	-5.60443	-0.3829
2.45665e+06		10.0186	-5.40339	-0.778
2.45665e+06		10.2398	-5.28243	-1.1369
2.45665e+06		10.4354	-5.36078	-1.358
2.45665e+06		10.4469	-5.47932	-1.516
2.45665e+06		10.4416	-5.43663	-1.534
2.45665e+06		10.5788	-5.4001	-1.598
2.45665e+06		10.5366	-5.45151	-1.472
2.45665e+06		10.4523	-5.54611	-1.434
2.45665e+06		10.3546	-5.51231	-1.452
2.45665e+06		10.2792	-5.23238	-1.733
2.45665e+06		10.3088	-5.06162	-1.702
2.45665e+06		10.1925	-4.84786	-2.0079
2.45665e+06		10.1615	-4.54956	-2.138
2.45665e+06		10.13	-4.24608	-2.3759
2.45665e+06		10.0148	-4.04237	-2.469
2.45665e+06		9.94778	-3.84785	-2.7119
2.45665e+06		9.74392	-3.69484	-2.786
2.45665e+06		9.46428	-3.71207	-2.997
2.45665e+06		9.17947	-3.6865	-3.227
2.45665e+06		8.9081	-3.79927	-3.6589
2.45665e+06		8.65961	-4.12573	-3.997
2.45665e+06		8.46272	-4.50867	-4.36
2.45665e+06		8.23997	-5.10099	-4.8439
2.45665e+06		8.26029	-5.76514	-5.078
2.45665e+06		8.32273	-6.38802	-5.2249
2.45665e+06		8.66437	-6.97774	-5.0089
2.45665e+06		9.01112	-7.61911	-4.5619
2.45665e+06		9.32635	-8.4024	-3.844
2.45665e+06		9.51829	-8.90017	-3.151
2.45665e+06		9.68913	-9.189	-2.443
2.45665e+06		9.83884	-9.27281	-1.616
2.45665e+06		9.76159	-8.96283	-1.125
2.45665e+06		9.80043	-8.42264	-0.835
2.45665e+06		9.92925	-7.83443	-0.458
2.45665e+06		10.0204	-7.34632	-0.3
2.45665e+06		9.96537	-6.80099	-0.33
2.45665e+06		10.0626	-6.38474	-0.455
2.45665e+06		10.0292	-6.06245	-0.648
2.45665e+06		10.0048	-5.82067	-0.911
2.45665e+06		9.80196	-5.67763	-1.241
2.45665e+06		9.6562	-5.63553	-1.579
2.45665e+06		9.45049	-5.47266	-1.866
2.45665e+06		9.25196	-5.37239	-2.1779
2.45665e+06		9.20015	-5.32518	-2.4089
2.45665e+06		9.06077	-5.34867	-2.6659
2.45665e+06		8.96847	-5.3718	-2.816
2.45665e+06		8.894	-5.56591	-2.891
2.45665e+06		8.77596	-5.78837	-2.904
2.45665e+06		8.56049	-5.98112	-2.8269
2.45665e+06		8.29612	-6.1545	-2.8129
2.45665e+06		8.13907	-6.45108	-2.637
2.45665e+06		8.03146	-6.78193	-2.5499
2.45665e+06		7.755	-7.29618	-2.493
2.45665e+06		7.59569	-7.57992	-2.637
2.45665e+06		7.30993	-8.00053	-2.831
2.45665e+06		7.14595	-8.24544	-2.887
2.45665e+06		7.12561	-8.51175	-3.138
2.45665e+06		7.16064	-8.86291	-3.246
2.45665e+06		7.25688	-9.35702	-3.342
2.45665e+06		7.26628	-9.90769	-3.3129
2.45665e+06		7.18228	-10.0162	-3.4249
2.45665e+06		7.56894	-10.1284	-3.4159
2.45665e+06		8.02128	-9.95489	-3.0039
2.45665e+06		8.66494	-9.82704	-2.6189
2.45665e+06		9.21596	-9.69714	-1.976
2.45665e+06		9.65589	-9.40523	-1.4069
2.45665e+06		9.85123	-9.00636	-0.893
2.45665e+06		10.1276	-8.49122	-0.479
2.45665e+06		10.2512	-7.86031	-0.12
2.45665e+06		10.2787	-7.20156	-0.143
2.45665e+06		10.3426	-6.45288	-0.204
2.45665e+06		10.3505	-5.61528	-0.515
2.45665e+06		10.3136	-4.78988	-0.613
2.45665e+06		10.1974	-4.11194	-0.911
2.45665e+06		9.97978	-3.82675	-1.148
2.45665e+06		9.6482	-3.80572	-1.3769
2.45665e+06		9.32737	-3.88412	-1.72
2.45665e+06		9.03646	-4.26202	-1.933
2.45665e+06		8.75679	-4.74423	-2.1519
2.45665e+06		8.66004	-5.18476	-2.4349
2.45665e+06		8.55582	-5.54944	-2.542
2.45665e+06		8.72469	-5.83043	-2.519
2.45665e+06		8.8372	-6.01642	-2.3819
2.45665e+06		9.12712	-6.10389	-2.177
2.45665e+06		9.46499	-6.19062	-1.866
2.45665e+06		9.65894	-6.25305	-1.465
2.45665e+06		9.79287	-6.18277	-1.334
2.45665e+06		9.83072	-6.09771	-1.2649
2.45665e+06		9.80719	-5.8649	-1.315
2.45665e+06		9.7762	-5.5666	-1.445
2.45665e+06		9.7174	-5.45777	-1.651
2.45665e+06		9.65618	-5.32507	-1.92
2.45665e+06		9.58645	-5.10277	-2.3329
2.45665e+06		9.64103	-5.1899	-2.66
2.45665e+06		9.74297	-5.27635	-2.881
2.45665e+06		9.86014	-5.51021	-3.0889
2.45665e+06		10.0856	-5.88718	-3.18
2.45665e+06		10.2782	-6.40085	-3.107
2.45665e+06		10.3804	-6.94663	-2.971
2.45665e+06		10.2336	-7.34771	-2.802
2.45665e+06		9.8713	-7.4873	-2.806
2.45665e+06		9.77285	-7.43468	-2.7799
2.45665e+06		9.57131	-7.30546	-2.7909
2.45665e+06		9.3481	-6.96254	-2.895
2.45665e+06		9.21253	-6.54861	-2.974
2.45665e+06		9.19306	-6.35961	-3.005
2.45665e+06		9.03277	-6.17826	-3.141
2.45665e+06		8.88938	-6.1491	-3.1589
2.45665e+06		8.75545	-6.21938	-3.2899
2.45665e+06		8.63796	-6.45685	-3.453
2.45665e+06		8.57493	-6.75937	-3.4279
2.45665e+06		8.55176	-6.99662	-3.378
2.45665e+06		8.52669	-7.21417	-3.285
2.45665e+06		8.77283	-7.3288	-3.0169
2.45665e+06		8.8327	-7.44766	-2.5969
2.45665e+06		8.83957	-7.51833	-2.4089
2.45665e+06		8.64589	-7.45969	-2.232
2.45665e+06		8.52826	-7.22105	-2.13
2.45665e+06		8.46404	-7.05548	-2.204
2.45665e+06		8.2625	-6.92627	-2.2149
2.45665e+06		8.13013	-7.01046	-2.496
2.45665e+06		7.97728	-6.90676	-2.809
2.45665e+06		8.03566	-7.02165	-2.966
2.45665e+06		8.33566	-7.20349	-2.9809
2.45665e+06		8.6798	-7.36306	-2.953
2.45665e+06		8.97747	-7.52101	-2.5599
2.45665e+06		9.37286	-7.71267	-2.1489
2.45665e+06		9.64728	-7.6427	-1.699
2.45665e+06		10.1039	-7.51293	-1.268
2.45665e+06		10.3724	-7.38144	-0.793
2.45665e+06		10.6212	-7.04571	-0.197
2.45665e+06		10.5595	-6.89707	0.155
2.45665e+06		10.4534	-6.77768	0.1
2.45665e+06		10.1775	-6.37859	0.021
2.45665e+06		9.94152	-5.90308	-0.245
2.45665e+06		9.77253	-5.63226	-0.526
2.45665e+06		9.54659	-5.26127	-0.799
2.45665e+06		9.41246	-4.87353	-1.286
2.45665e+06		9.52214	-4.57643	-1.569
2.45665e+06		9.52544	-4.61037	-1.763
2.45665e+06		9.44764	-4.78059	-1.901
2.45665e+06		9.4309	-5.07459	-1.983
2.45665e+06		9.20496	-5.16888	-2.2639
2.45665e+06		9.23797	-5.49723	-2.4349
2.45665e+06		9.16368	-5.69534	-2.404
2.45665e+06		9.00632	-5.99908	-2.592
2.45665e+06		9.06325	-6.09904	-2.598
2.45665e+06		9.16239	-6.15663	-2.5179
2.45665e+06		9.26929	-6.28489	-2.249
2.45665e+06		9.21324	-6.19398	-2.029
2.45665e+06		9.23494	-5.94271	-1.927
2.45665e+06		9.36508	-5.83451	-1.7079
2.45665e+06		9.45078	-5.75385	-1.426
2.45665e+06		9.43365	-5.58783	-1.394
2.45665e+06		9.33914	-5.57782	-1.3489
2.45665e+06		9.22998	-5.43571	-1.467
2.45665e+06		9.13179	-5.39713	-1.592
2.45665e+06		8.98373	-5.32099	-1.735
2.45665e+06		8.9564	-5.06041	-1.954
2.45665e+06		9.07967	-4.8918	-2.18
2.45665e+06		9.12264	-4.85939	-2.3499
2.45665e+06		9.20932	-4.78878	-2.325
2.45665e+06		9.21383	-4.84661	-2.457
2.45665e+06		9.45244	-4.8827	-2.5899
2.45665e+06		9.6214	-5.16368	-2.5669
2.45665e+06		9.73022	-5.32089	-2.599
2.45665e+06		9.87382	-5.35115	-2.582
2.45665e+06		10.0191	-5.39922	-2.608
2.45665e+06		10.2485	-5.33986	-2.5209
2.45665e+06		10.2646	-5.50607	-2.5529
2.45665e+06		10.2961	-5.35532	-2.566
2.45665e+06		10.3748	-5.21395	-2.729
2.45665e+06		10.618	-5.29682	-2.737
2.45665e+06		10.7809	-5.51619	-2.6879
2.45665e+06		10.711	-5.75698	-2.638
2.45665e+06		10.5485	-6.00797	-2.588
2.45665e+06		10.2424	-6.22861	-2.555
2.45665e+06		10.032	-6.46296	-2.46
2.45665e+06		9.84365	-6.45725	-2.5209
2.45665e+06		9.47914	-6.57405	-2.588
2.45665e+06		9.31395	-6.33089	-2.6989
2.45665e+06		9.29255	-6.12198	-2.686
2.45665e+06		9.41484	-5.94331	-2.6549
2.45665e+06		9.3666	-5.93283	-2.5039
2.45665e+06		9.3176	-5.91458	-2.566
2.45665e+06		9.33703	-6.11454	-2.792
2.45665e+06		9.25425	-6.22315	-2.905
2.45665e+06		9.1236	-6.32718	-3.2309
2.45665e+06		9.11546	-6.25272	-3.525
2.45665e+06		9.16394	-6.27704	-3.8269
2.45665e+06		9.34646	-6.23218	-3.9979
2.45665e+06		9.6021	-6.44254	-3.95
2.45665e+06		9.97898	-6.45505	-3.8269
2.45665e+06		10.1017	-6.74464	-3.697
2.45665e+06		10.2159	-6.9395	-3.3469
2.45665e+06		9.9964	-7.08934	-3.289
2.45665e+06		9.8775	-7.30183	-3.0439
2.45665e+06		9.60375	-7.37977	-2.8099
2.45665e+06		9.5865	-7.21366	-2.778
2.45665e+06		9.49491	-7.23161	-2.5639
2.45665e+06		9.44067	-7.15941	-2.388
2.45665e+06		9.35083	-7.19638	-2.2179
2.45665e+06		9.26455	-7.27107	-2.1359
2.45665e+06		9.11783	-7.21902	-2.216
2.45665e+06		9.1374	-6.94383	-2.1779
2.45665e+06		9.06787	-6.72453	-2.013
2.45665e+06		9.0364	-6.41211	-1.993
2.45665e+06		9.01151	-6.16526	-1.892
2.45665e+06		9.04016	-5.99479	-1.86
2.45665e+06		9.07569	-5.88584	-1.854
2.45665e+06		9.07898	-5.91968	-2.049
2.45665e+06		8.98309	-5.90479	-2.111
2.45665e+06		8.81606	-6.10799	-2.1849
2.45665e+06		8.77063	-6.12647	-2.3359
2.45665e+06		8.78494	-6.27368	-2.3239
2.45665e+06		8.79455	-6.36327	-2.18
2.45665e+06		8.79509	-6.37819	-2.3299
2.45665e+06		8.9146	-6.62579	-2.219
2.45665e+06		9.02432	-6.78302	-2.252
2.45665e+06		9.04046	-6.94913	-2.283
2.45665e+06		9.19377	-7.06897	-2.1219
2.45665e+06		9.28033	-6.99816	-2.0969
2.45665e+06		9.27335	-6.93665	-2.072
2.45665e+06		9.40302	-6.82358	-1.959
2.45665e+06		9.61545	-6.61204	-1.991
2.45665e+06		9.93257	-6.50477	-1.8179
2.45665e+06		10.1901	-6.25982	-1.549
2.45665e+06		10.449	-6.03864	-1.217
2.45665e+06		10.5846	-5.97734	-0.873
2.45665e+06		10.7156	-5.87719	-0.44
2.45665e+06		10.8305	-5.62189	-0.233
2.45665e+06		10.8563	-5.41341	-0.114
2.45665e+06		10.8831	-5.22383	-0.038
2.45665e+06		10.8832	-4.75875	-0.03
2.45665e+06		10.8676	-4.60755	-0.149
2.45665e+06		10.7708	-4.5838	-0.425
2.45665e+06		10.4916	-4.61595	-0.787
2.45665e+06		10.1215	-4.67492	-1.192
2.45665e+06		9.80296	-4.78836	-1.73
2.45665e+06		9.43312	-4.84831	-2.1349
2.45665e+06		9.12052	-5.01231	-2.441
2.45665e+06		8.95151	-5.20657	-2.729
2.45665e+06		9.05327	-5.29323	-2.95
2.45665e+06		9.00148	-5.70015	-2.9319
2.45665e+06		9.1593	-5.87671	-2.9019
2.45665e+06		9.46025	-6.06841	-2.704
2.45665e+06		9.61955	-6.24995	-2.568
2.45665e+06		9.81847	-6.3542	-2.1489
2.45665e+06		9.94578	-6.22719	-1.886
2.45665e+06		10.1254	-6.14151	-1.498
2.45665e+06		10.0532	-5.88429	-1.245
2.45665e+06		10.2065	-5.5499	-1.3329
2.45665e+06		10.358	-5.19548	-1.3769
2.45665e+06		10.5511	-4.79393	-1.44
2.45665e+06		10.571	-4.53378	-1.552
2.45665e+06		10.5803	-4.16425	-1.765
2.45665e+06		10.5076	-3.91301	-1.877
2.45665e+06		10.4533	-3.85096	-1.9579
2.45665e+06		10.2955	-3.68455	-2.2449
2.45665e+06		10.241	-3.61851	-2.4319
2.45665e+06		10.2825	-3.57118	-2.4509
2.45665e+06		10.2525	-3.73686	-2.5899
2.45665e+06		10.3761	-4.03731	-2.717
2.45665e+06		10.327	-4.48315	-2.7869
2.45665e+06		10.0949	-4.96887	-2.793
2.45665e+06		9.8947	-5.31887	-2.9619
2.45665e+06		9.61175	-5.76744	-2.987
2.45665e+06		9.07421	-6.02464	-3.1029
2.45665e+06		8.70873	-6.13148	-3.3829
2.45665e+06		8.44165	-6.277	-3.539
2.45665e+06		8.27171	-6.45125	-3.783
2.45665e+06		8.09883	-6.6067	-3.983
2.45665e+06		8.10347	-6.65447	-3.857
2.45665e+06		8.22346	-6.90605	-3.6389
2.45665e+06		8.2002	-7.1423	-3.5899
2.45665e+06		8.26266	-7.2991	-3.2579
2.45665e+06		8.375	-7.47395	-2.864
2.45665e+06		8.46853	-7.47491	-2.651
2.45665e+06		8.60102	-7.3898	-2.3689
2.45665e+06		8.56713	-7.51667	-1.949
2.45665e+06		8.51047	-7.4206	-1.835
2.45665e+06		8.2499	-7.16772	-1.9019
2.45665e+06		8.13174	-6.93505	-2.164
2.45665e+06		8.23185	-6.53841	-2.3329
2.45665e+06		8.20968	-6.32064	-2.533
2.45665e+06		8.15098	-6.2118	-2.739
2.45665e+06		8.0917	-6.098	-3.052
2.45665e+06		8.25464	-6.32732	-3.2609
2.45665e+06		8.42127	-6.58531	-3.301
2.45665e+06		8.57039	-7.13658	-3.423
2.45665e+06		8.72541	-7.74041	-3.3129
2.45665e+06		8.83562	-8.35654	-2.989
2.45665e+06		8.97708	-8.83008	-2.464
2.45665e+06		9.15246	-9.1678	-2.102
2.45665e+06		9.35254	-9.28189	-1.47
2.45665e+06		9.56037	-9.01162	-0.9
2.45665e+06		9.78545	-8.44319	-0.354
2.45665e+06		9.94134	-7.67039	0.206
2.45665e+06		10.0464	-6.84947	0.534
2.45665e+06		9.90808	-5.9426	0.764
2.45665e+06		9.7786	-5.13635	0.409
2.45665e+06		9.57541	-4.53418	-0.278
2.45665e+06		9.28376	-4.45893	-1.2109
2.45665e+06		9.15523	-4.59409	-2.308
2.45665e+06		9.10887	-5.0889	-3.194
2.45665e+06		9.33814	-5.96975	-3.851
2.45665e+06		9.59231	-7.09655	-4.1389
2.45665e+06		10.1181	-8.57865	-3.8959
2.45665e+06		10.2961	-9.86336	-3.1219
2.45665e+06		10.2413	-10.6947	-2.0829
2.45665e+06		10.3546	-10.8786	-1.0049
2.45665e+06		10.324	-10.5529	0.214
2.45665e+06		10.3216	-9.59764	1.108
2.45665e+06		10.2295	-8.21517	1.709
2.45665e+06		10.0583	-6.99099	1.852
2.45665e+06		9.85973	-5.97131	1.297
2.45665e+06		9.4217	-5.37287	0.185
2.45665e+06		9.21876	-5.24791	-1.238
2.45665e+06		9.10674	-5.56333	-2.5179
2.45665e+06		9.26513	-6.21105	-3.3299
2.45665e+06		9.59799	-7.19637	-3.7809
2.45665e+06		10.0155	-8.53728	-3.6559
2.45665e+06		10.3187	-9.67127	-3.153
2.45665e+06		10.464	-10.1636	-2.2019
2.45665e+06		10.5556	-10.1336	-1.217
2.45665e+06		10.4419	-9.46147	-0.361
2.45665e+06		10.2841	-8.36359	0.3089
2.45665e+06		10.0225	-7.1713	0.515
2.45665e+06		9.80225	-5.92877	0.125
2.45665e+06		9.82971	-4.82484	-0.406
2.45665e+06		9.88168	-3.96479	-1.144
2.45665e+06		9.93364	-3.56901	-1.89
2.45665e+06		10.0621	-3.46308	-2.612
2.45665e+06		10.1867	-3.77349	-2.997
2.45665e+06		10.3404	-4.37244	-2.993
2.45665e+06		10.3106	-4.99724	-2.775
2.45665e+06		10.255	-5.3754	-2.456
2.45665e+06		10.0595	-5.75197	-1.985
2.45665e+06		9.88575	-5.88751	-1.6699
2.45665e+06		9.69033	-5.80994	-1.449
2.45665e+06		9.7209	-5.65928	-1.4609
2.45665e+06		9.83894	-5.43682	-1.449
2.45665e+06		10.1223	-5.45862	-1.3259
2.45665e+06		10.4723	-5.66875	-1.065
2.45665e+06		10.6493	-6.02119	-0.854
2.45665e+06		10.7811	-6.39619	-0.686
2.45665e+06		10.7194	-6.72279	-0.599
2.45665e+06		10.6943	-6.94114	-0.505
2.45665e+06		10.4582	-6.91998	-0.523
2.45665e+06		10.4253	-6.60257	-0.609
2.45665e+06		10.5066	-6.02099	-0.702
2.45665e+06		10.6681	-5.30612	-0.745
2.45665e+06		10.898	-4.79649	-0.802
2.45665e+06		11.0888	-4.37195	-0.927
2.45665e+06		11.0402	-3.90255	-1.133
2.45665e+06		10.9435	-3.41451	-1.3999
2.45665e+06		10.6356	-3.17115	-1.83
2.45665e+06		10.2536	-3.11784	-2.443
2.45665e+06		9.65203	-3.21448	-2.997
2.45665e+06		9.12891	-3.15479	-3.5639
2.45665e+06		8.55048	-3.47926	-4.176
2.45665e+06		8.03286	-3.94259	-4.8829
2.45665e+06		7.75046	-4.40607	-5.5289
2.45665e+06		7.59859	-5.23153	-5.8569
2.45665e+06		7.48973	-6.01383	-6.097
2.45665e+06		7.49144	-6.96201	-6.156
2.45665e+06		7.44178	-7.85811	-6.083
2.45665e+06		7.54877	-8.45154	-5.822
2.45665e+06		7.6634	-9.12562	-5.63
2.45665e+06		7.85235	-9.59052	-5.2119
2.45665e+06		8.19912	-9.76782	-4.7569
2.45665e+06		8.59268	-9.94056	-4.302
2.45665e+06		9.04772	-9.79588	-3.7209
2.45665e+06		9.30742	-9.58377	-3.176
2.45665e+06		9.64869	-9.23814	-2.581
2.45665e+06		9.87879	-8.72136	-1.8029
2.45665e+06		9.81211	-8.05579	-1.205
2.45665e+06		9.86817	-7.22648	-1.1959
2.45665e+06		9.89683	-6.58159	-0.9
2.45665e+06		9.72282	-5.79372	-0.934
2.45665e+06		9.60119	-5.05804	-1.1
2.45665e+06		9.18118	-4.63467	-1.561
2.45665e+06		9.03641	-4.13744	-2.148
2.45665e+06		8.97535	-4.01467	-2.674
2.45665e+06		8.77169	-4.32794	-3.226
2.45665e+06		8.48182	-4.72584	-3.953
2.45665e+06		8.30806	-5.33751	-4.374
2.45665e+06		8.26078	-5.80216	-4.4879
2.45665e+06		8.17691	-6.36592	-4.3509
2.45665e+06		8.16308	-6.68786	-4.2639
2.45665e+06		8.23629	-6.94499	-4.046
2.45665e+06		8.52564	-7.01734	-3.69
2.45665e+06		8.8177	-7.11747	-3.1649
2.45665e+06		8.99957	-7.05669	-2.714
2.45665e+06		9.30789	-6.85895	-2.2139
2.45665e+06		9.46999	-6.60397	-1.9
2.45665e+06		9.57652	-6.26307	-1.7309
2.45665e+06		9.74425	-6.06502	-1.549
2.45665e+06		9.68399	-5.94117	-1.605
2.45665e+06		9.61311	-5.70904	-1.761
2.45665e+06		9.36363	-5.57042	-2.091
2.45665e+06		9.18126	-5.63747	-2.4349
2.45665e+06		9.08663	-5.63652	-2.648
2.45665e+06		9.00149	-5.7323	-3.081
2.45665e+06		9.0257	-5.97007	-2.924
2.45665e+06		9.08447	-6.08894	-2.9749
2.45665e+06		9.26411	-6.46935	-2.595
2.45665e+06		9.30013	-6.81941	-2.232
2.45665e+06		9.32124	-7.02734	-1.775
2.45665e+06		9.59356	-6.93367	-1.3869
2.45665e+06		9.85966	-6.7781	-0.974
2.45665e+06		10.0731	-6.56546	-0.536
2.45665e+06		10.4474	-6.08401	-0.104
2.45665e+06		10.5409	-5.61979	0.116
2.45665e+06		10.6831	-5.16993	0.292
2.45665e+06		10.5535	-4.81881	0.1879
2.45665e+06		10.4123	-4.36846	-0.274
2.45665e+06		10.1757	-3.88909	-0.648
2.45665e+06		10.0384	-3.4673	-0.941
2.45665e+06		9.77068	-3.16377	-1.71
2.45665e+06		9.63044	-3.1784	-2.1789
2.45665e+06		9.46008	-3.35872	-2.7869
2.45665e+06		9.31974	-3.83764	-3.265
2.45665e+06		8.86594	-4.46135	-3.533
2.45665e+06		8.50755	-5.09508	-3.846
2.45665e+06		8.23852	-5.68577	-3.9649
2.45665e+06		8.02082	-6.3198	-3.96
2.45665e+06		8.04628	-6.57152	-3.954
2.45665e+06		8.23172	-7.01275	-3.599
2.45665e+06		8.40458	-7.32238	-3.4059
2.45665e+06		8.55862	-7.46113	-3.289
2.45665e+06		8.936	-7.47781	-3.059
2.45665e+06		9.41426	-7.571	-2.793
2.45665e+06		9.93484	-7.61285	-2.6519
2.45665e+06		10.5501	-7.66961	-2.4489
2.45665e+06		10.9058	-7.47329	-2.3129
2.45665e+06		11.1697	-7.29392	-1.963
2.45665e+06		11.2629	-6.82561	-1.849
2.45665e+06		11.223	-6.43574	-1.653
2.45665e+06		11.1845	-6.06061	-1.608
2.45665e+06		10.9582	-5.67579	-1.7309
2.45665e+06		10.6316	-5.24124	-1.7209
2.45665e+06		10.2316	-5.0018	-1.786
2.45665e+06		9.62283	-5.01183	-1.908
2.45665e+06		9.24591	-5.01028	-2.288
2.45665e+06		8.805	-5.29214	-2.599
2.45665e+06		8.41831	-5.65524	-2.874
2.45665e+06		8.22706	-6.08585	-3.1119
2.45665e+06		7.9126	-6.69502	-3.3819
2.45665e+06		7.91028	-7.13642	-3.4519
2.45665e+06		7.98058	-7.36469	-3.403
2.45665e+06		8.34041	-7.67534	-3.255
2.45665e+06		8.70703	-8.04653	-2.663
2.45665e+06		8.96725	-8.29462	-2.232
2.45665e+06		9.112	-8.33783	-1.895
2.45665e+06		9.17398	-8.47939	-1.4119
2.45665e+06		9.02166	-8.36861	-1.3609
2.45665e+06		8.89616	-8.0604	-1.447
2.45665e+06		8.94495	-7.62052	-1.741
2.45665e+06		9.13715	-7.21011	-2.0169
2.45665e+06		9.42571	-6.81927	-2.124
2.45665e+06		9.41592	-6.72989	-2.2679
2.45665e+06		9.54556	-6.62687	-2.413
2.45665e+06		9.48319	-6.48022	-2.5309
2.45665e+06		9.69329	-6.24469	-2.6259
2.45665e+06		9.93461	-6.30865	-2.5899
2.45665e+06		10.0787	-6.34298	-2.466
2.45665e+06		10.1383	-6.47081	-2.3029
2.45665e+06		10.0901	-6.46043	-2.1519
2.45665e+06		10.0253	-6.27974	-2.0759
2.45665e+06		9.92201	-6.18831	-1.962
2.45665e+06		9.81308	-6.04025	-1.7159
2.45665e+06		9.68815	-5.7358	-1.696
2.45665e+06		9.53195	-5.58722	-1.556
2.45665e+06		9.25279	-5.60942	-1.661
2.45665e+06		9.04339	-5.40863	-1.86
2.45665e+06		8.8717	-5.56497	-2.0599
2.45665e+06		8.89483	-5.80295	-2.374
2.45665e+06		8.93654	-6.22087	-2.401
2.45665e+06		9.03841	-6.76256	-2.3719
2.45665e+06		9.17581	-7.19429	-2.3359
2.45665e+06		9.44703	-7.55676	-2.17
2.45665e+06		9.48306	-7.90682	-1.807
2.45665e+06		9.62347	-7.90322	-1.594
2.45665e+06		9.79419	-7.73693	-1.1369
2.45665e+06		9.91051	-7.48651	-0.823
2.45665e+06		9.87051	-7.09655	-0.6269
2.45665e+06		9.78271	-6.68823	-0.494
2.45665e+06		9.63966	-6.20871	-0.654
2.45665e+06		9.49972	-5.76215	-1.0099
2.45665e+06		9.12009	-5.73273	-1.559
2.45665e+06		8.7877	-5.71278	-2.26
2.45665e+06		8.57434	-5.93647	-2.9549
2.45665e+06		8.33263	-6.33381	-3.5759
2.45665e+06		8.40491	-6.60197	-4.0859
2.45665e+06		8.58132	-6.95959	-4.2389
2.45665e+06		8.99938	-7.3742	-3.992
2.45665e+06		9.25163	-8.00566	-3.499
2.45665e+06		9.53402	-8.47164	-2.869
2.45665e+06		9.94404	-8.80454	-2.082
2.45665e+06		10.1718	-8.72906	-1.3739
2.45665e+06		10.2876	-8.47176	-0.696
2.45665e+06		10.4426	-7.69	-0.35
2.45665e+06		10.5182	-7.04064	-0.054
2.45665e+06		10.6334	-6.3343	0.01
2.45665e+06		10.6094	-5.64337	-0.395
2.45665e+06		10.7128	-5.27957	-0.759
2.45665e+06		10.6175	-5.28089	-1.442
2.45665e+06		10.4352	-5.34884	-2.2569
2.45665e+06		10.1333	-5.62333	-2.933
2.45665e+06		9.86972	-5.81662	-3.434
2.45665e+06		9.72203	-6.2199	-3.736
2.45665e+06		9.70448	-6.51387	-3.818
2.45665e+06		9.69558	-6.88759	-3.499
2.45665e+06		9.57602	-7.08508	-3.1029
2.45665e+06		9.24203	-7.49329	-2.6749
2.45665e+06		8.82895	-7.57452	-2.183
2.45665e+06		8.34768	-7.46164	-1.9349
2.45665e+06		8.18152	-7.20852	-1.789
2.45665e+06		8.0995	-6.86173	-1.681
2.45665e+06		7.97815	-6.59522	-1.748
2.45665e+06		8.08659	-6.28327	-1.88
2.45665e+06		8.1626	-6.11422	-2.2119
2.45665e+06		8.38946	-6.04084	-2.446
2.45665e+06		8.80584	-5.99244	-2.6619
2.45665e+06		9.10077	-6.13257	-2.696
2.45665e+06		9.35823	-6.36265	-2.6919
2.45665e+06		9.68467	-6.34108	-2.4809
2.45665e+06		9.82994	-6.37921	-2.25
2.45665e+06		9.95494	-6.22841	-2.049
2.45665e+06		10.0152	-5.89693	-1.773
2.45665e+06		9.93558	-5.57311	-1.602
2.45665e+06		9.89752	-5.20316	-1.45
2.45665e+06		9.71102	-4.75108	-1.548
2.45665e+06		9.63828	-4.49983	-1.659
2.45665e+06		9.54053	-4.47618	-1.9349
2.45665e+06		9.26646	-4.56108	-2.536
2.45665e+06		8.96508	-4.84054	-3.105
2.45665e+06		8.72337	-5.23788	-3.726
2.45665e+06		8.67346	-5.6848	-4.267
2.45665e+06		8.64011	-6.29278	-4.4749
2.45665e+06		8.64931	-6.84246	-4.446
2.45665e+06		8.66674	-7.47786	-4.379
2.45665e+06		8.73296	-8.13755	-4.143
2.45665e+06		8.69442	-8.68182	-3.855
2.45665e+06		8.90677	-8.92442	-3.638
2.45665e+06		9.28657	-8.96488	-3.3459
2.45665e+06		9.71014	-8.97195	-2.752
2.45665e+06		10.1186	-8.83179	-2.171
2.45665e+06		10.4893	-8.7806	-1.5529
2.45665e+06		10.5318	-8.73236	-1.1009
2.45665e+06		10.4322	-8.67964	-1.075
2.45665e+06		10.1846	-8.54998	-1.192
2.45665e+06		9.8189	-8.18876	-1.571
2.45665e+06		9.72116	-7.69992	-1.839
2.45665e+06		9.72909	-7.31625	-1.901
2.45665e+06		9.78709	-6.97113	-1.944
2.45665e+06		9.75638	-7.13175	-1.719
2.45665e+06		9.62759	-7.25388	-1.618
2.45665e+06		9.49377	-7.314	-1.492
2.45665e+06		9.32855	-7.08089	-1.389
2.45665e+06		9.25864	-6.8577	-1.332
2.45665e+06		9.17198	-6.46324	-1.3489
2.45665e+06		9.17255	-6.01307	-1.492
2.45665e+06		9.17311	-5.56391	-1.635
2.45665e+06		9.27631	-5.20012	-1.999
2.45665e+06		9.51808	-4.82408	-2.3629
2.45665e+06		9.56222	-4.80171	-2.7899
2.45665e+06		9.75769	-4.89012	-3.269
2.45665e+06		9.99444	-4.91745	-3.6159
2.45665e+06		10.3439	-5.13366	-3.719
2.45665e+06		10.649	-5.36825	-3.502
2.45665e+06		10.6907	-5.77614	-3.272
2.45665e+06		10.5803	-6.07812	-2.8829
2.45665e+06		10.446	-6.13237	-2.3929
2.45665e+06		10.1612	-6.09584	-1.895
2.45665e+06		9.81056	-5.86959	-1.534
2.45665e+06		9.45867	-5.63854	-1.2799
2.45665e+06		9.23594	-5.3006	-1.278
2.45665e+06		9.05911	-4.94905	-1.4889
2.45665e+06		8.98046	-4.64624	-1.832
2.45665e+06		8.82811	-4.53736	-2.252
2.45665e+06		8.79069	-4.6475	-2.729
2.45665e+06		8.82815	-5.02374	-3.2449
2.45665e+06		8.88098	-5.55603	-3.535
2.45665e+06		8.91573	-6.36858	-3.7569
2.45665e+06		8.9984	-7.18943	-3.66
2.45665e+06		8.92191	-7.81878	-3.4419
2.45665e+06		8.80474	-8.51437	-3.2479
2.45665e+06		8.94642	-8.97985	-2.937
2.45665e+06		9.13427	-9.44486	-2.519
2.45665e+06		9.22783	-9.43577	-2.049
2.45665e+06		9.4944	-9.29533	-1.7869
2.45665e+06		9.67027	-9.17174	-1.311
2.45665e+06		9.7421	-8.9597	-1.192
2.45665e+06		9.96203	-8.81385	-1.143
2.45665e+06		9.90972	-8.76156	-1.0099
2.45665e+06		9.99075	-8.64417	-1.1109
2.45665e+06		10.1209	-8.54613	-1.149
2.45665e+06		10.1053	-8.39503	-1.268
2.45665e+06		10.082	-8.16721	-1.2109
2.45665e+06		9.92566	-8.01462	-1.1779
2.45665e+06		9.75926	-7.77147	-1.289
2.45665e+06		9.51815	-7.24432	-1.317
2.45665e+06		9.13941	-6.75877	-1.646
2.45665e+06		8.84318	-6.15961	-1.968
2.45665e+06		8.82894	-5.55817	-2.23
2.45665e+06		8.87026	-5.05281	-2.605
2.45665e+06		8.89987	-4.89219	-2.831
2.45665e+06		8.98379	-4.80466	-3.233
2.45665e+06		9.17414	-4.84032	-3.473
2.45665e+06		9.34214	-5.11245	-3.663
2.45665e+06		9.69216	-5.33353	-3.66
2.45665e+06		9.92409	-5.76613	-3.4119
2.45665e+06		10.276	-5.99617	-3.1949
2.45665e+06		10.4233	-6.06334	-2.795
2.45665e+06		10.5612	-6.02583	-2.388
2.45665e+06		10.6905	-5.90777	-1.911
2.45665e+06		10.7015	-5.55606	-1.697
2.45665e+06		10.7557	-5.16287	-1.3949
2.45665e+06		10.8436	-4.65097	-1.2999
2.45665e+06		10.858	-4.3341	-1.2799
2.45665e+06		10.6399	-4.03388	-1.366
2.45665e+06		10.2909	-3.84274	-1.6699
2.45665e+06		10.0784	-3.6101	-2.1449
2.45665e+06		9.87707	-3.48207	-2.6259
2.45665e+06		9.81787	-3.36916	-2.9389
2.45665e+06		9.64278	-3.50182	-3.2019
2.45665e+06		9.52481	-3.73432	-3.4719
2.45665e+06		9.36541	-4.01807	-3.6159
2.45665e+06		9.19456	-4.65759	-3.868
2.45665e+06		8.93464	-5.3338	-3.9489
2.45665e+06		8.70309	-5.83564	-4.1059
2.45665e+06		8.60875	-6.30095	-4.326
2.45665e+06		8.66373	-6.84609	-4.2969
2.45665e+06		8.64425	-7.12126	-4.335
2.45665e+06		8.77846	-7.52015	-4.105
2.45665e+06		8.91161	-7.9092	-3.618
2.45665e+06		9.06726	-8.04277	-3.1359
2.45665e+06		9.44647	-8.07726	-2.48
2.45665e+06		9.70096	-8.26743	-1.917
2.45665e+06		9.89727	-8.34391	-1.197
2.45665e+06		9.97416	-8.17257	-0.588
2.45665e+06		10.0013	-7.97703	-0.149
2.45665e+06		10.2835	-7.51969	0.133
2.45665e+06		10.3394	-7.14452	0.391
2.45665e+06		10.415	-6.50512	0.43
2.45665e+06		10.5433	-5.92399	0.443
2.45665e+06		10.7618	-5.30897	0.394
2.45665e+06		10.8957	-4.78466	0.275
2.45665e+06		10.9003	-4.3772	0.1509
2.45665e+06		10.857	-3.9514	-0.0359
2.45665e+06		10.7436	-3.77654	-0.43
2.45665e+06		10.5797	-3.55848	-0.949
2.45665e+06		10.3468	-3.5821	-1.418
2.45665e+06		10.1621	-3.63512	-2.082
2.45665e+06		9.85695	-3.87576	-2.5639
2.45665e+06		9.63797	-4.04172	-3.128
2.45665e+06		9.47459	-4.29279	-3.548
2.45665e+06		9.24448	-4.80947	-3.855
2.45665e+06		9.08333	-5.0742	-3.9549
2.45665e+06		9.02626	-5.44948	-4.2129
2.45665e+06		9.06288	-5.80571	-4.215
2.45665e+06		9.15997	-6.30857	-4.097
2.45665e+06		9.28032	-6.57518	-4.03
2.45665e+06		9.49926	-6.88446	-3.7309
2.45665e+06		9.65025	-6.9794	-3.161
2.45665e+06		9.78078	-6.87619	-2.836
2.45665e+06		9.9178	-6.83776	-2.4289
2.45665e+06		10.1252	-6.56352	-1.965
2.45665e+06		10.1094	-6.40119	-1.3559
2.45665e+06		9.8946	-6.1337	-1.1649
2.45665e+06		9.81714	-5.83389	-0.931
2.45665e+06		9.60224	-5.57647	-0.998
2.45665e+06		9.48253	-5.32577	-1.2159
2.45665e+06		9.32138	-5.13556	-1.566
2.45665e+06		9.34825	-4.95813	-2.2179
2.45665e+06		9.53028	-4.90829	-2.496
2.45665e+06		9.72247	-4.96296	-2.779
2.45665e+06		10.0072	-5.00864	-3.0639
2.45665e+06		10.2962	-5.08706	-3.072
2.45665e+06		10.8186	-5.14782	-2.976
2.45665e+06		11.3149	-5.41709	-2.528
2.45665e+06		11.5557	-5.47497	-2.128
2.45665e+06		11.5277	-5.66356	-1.733
2.45665e+06		11.2521	-5.72249	-1.455
2.45665e+06		10.9112	-5.60601	-1.465
2.45665e+06		10.5598	-5.38084	-1.575
2.45665e+06		10.2367	-4.98132	-1.76
2.45665e+06		9.82277	-4.6086	-1.988
2.45665e+06		9.56343	-4.37057	-2.2049
2.45665e+06		9.26717	-4.23649	-2.536
2.45665e+06		9.04159	-4.34482	-2.967
2.45665e+06		8.75078	-4.72271	-3.18
2.45665e+06		8.48872	-4.92099	-3.5739
2.45665e+06		8.47301	-4.77995	-3.95
2.45665e+06		8.67383	-4.91415	-3.832
2.45665e+06		8.83583	-5.12347	-3.5269
2.45665e+06		8.802	-5.26128	-3.364
2.45665e+06		8.70809	-5.25534	-3.2119
2.45665e+06		8.70751	-5.24937	-2.848
2.45665e+06		8.68521	-5.04155	-2.835
2.45665e+06		8.6421	-5.08392	-2.923
2.45665e+06		8.60133	-5.15027	-2.948
2.45665e+06		8.69435	-5.1563	-3.0989
2.45665e+06		8.62363	-5.38913	-3.262
2.45665e+06		8.51186	-5.68744	-3.4509
2.45665e+06		8.40688	-6.04326	-3.7709
2.45665e+06		8.48315	-6.34319	-4.005
2.45665e+06		8.64657	-6.57749	-4.1069
2.45665e+06		8.90038	-6.76894	-4.0149
2.45665e+06		9.26648	-7.1462	-3.786
2.45665e+06		9.44611	-7.52661	-3.4059
2.45665e+06		9.80305	-7.80851	-2.957
2.45665e+06		10.0656	-8.07939	-2.464
2.45665e+06		9.93067	-8.13861	-1.867
2.45665e+06		9.87316	-8.03268	-1.496
2.45665e+06		9.83752	-7.6866	-1.2819
2.45665e+06		9.69537	-7.206	-0.972
2.45665e+06		9.46278	-6.76754	-0.856
2.45665e+06		9.37765	-6.39704	-0.81
2.45665e+06		9.05992	-6.04411	-0.87
2.45665e+06		8.63022	-5.98529	-1.2239
2.45665e+06		8.42296	-5.80549	-1.938
2.45665e+06		8.32803	-5.8108	-2.515
2.45665e+06		8.24275	-5.91644	-3.2049
2.45665e+06		8.28494	-6.34035	-3.595
2.45665e+06		8.27472	-6.72112	-4.111
2.45665e+06		8.642	-7.10842	-4.1399
2.45665e+06		8.929	-7.63222	-4.1119
2.45665e+06		9.26695	-8.18402	-3.808
2.45665e+06		9.71819	-8.47584	-3.404
2.45665e+06		10.0831	-8.82821	-2.7679
2.45665e+06		10.3853	-9.02389	-1.992
2.45665e+06		10.4898	-9.12717	-1.315
2.45665e+06		10.5902	-9.18774	-0.657
2.45665e+06		10.5271	-9.02519	-0.155
2.45665e+06		10.3728	-8.8955	-0.059
2.45665e+06		10.4743	-8.50184	0.349
2.45665e+06		10.5679	-8.03761	0.57
2.45665e+06		10.5886	-7.79648	0.413
2.45665e+06		10.9355	-7.52063	0.148
2.45665e+06		11.3352	-7.30084	0.328
2.45665e+06		11.583	-6.97646	0.1949
2.45665e+06		12.0766	-6.76162	0.224
2.45665e+06		12.5073	-6.3863	0.285
2.45665e+06		12.7911	-5.94679	0.523
2.45665e+06		12.9254	-5.42637	0.511
2.45665e+06		13.0995	-4.82963	0.781
2.45665e+06		13.012	-4.43624	0.764
2.45665e+06		12.7865	-4.06944	0.597
2.45665e+06		12.5651	-3.75638	0.192
2.45665e+06		12.2285	-3.6836	-0.27
2.45665e+06		11.8451	-3.61526	-0.732
2.45665e+06		11.3575	-3.91191	-1.2999
2.45665e+06		10.8973	-4.47907	-1.9069
2.45665e+06		10.4717	-4.9183	-2.464
2.45665e+06		10.1039	-5.46643	-2.815
2.45665e+06		9.83725	-6.0811	-2.871
2.45665e+06		9.50567	-6.51511	-2.851
2.45665e+06		9.36707	-7.01194	-2.9019
2.45665e+06		9.26694	-7.40939	-2.733
2.45665e+06		9.25804	-7.7831	-2.414
2.45665e+06		9.4973	-7.83621	-2.121
2.45665e+06		9.71265	-8.10755	-1.7339
2.45665e+06		9.86595	-8.22729	-1.572
2.45665e+06		10.1464	-8.21913	-1.148
2.45665e+06		10.5094	-8.09755	-0.717
2.45665e+06		10.7127	-7.79035	-0.529
2.45665e+06		10.8882	-7.20864	-0.409
2.45665e+06		11.2117	-6.70309	-0.146
2.45665e+06		11.5286	-6.12664	-0.0719
2.45665e+06		11.5647	-5.55858	0.049
2.45665e+06		11.6384	-4.90942	-0.125
2.45665e+06		11.6268	-4.33685	-0.217
2.45665e+06		11.4758	-3.78577	-0.566
2.45665e+06		11.2816	-3.26421	-0.852
2.45665e+06		10.9598	-2.87853	-1.1879
2.45665e+06		10.7751	-2.45641	-1.587
2.45665e+06		10.5408	-2.46511	-1.905
2.45665e+06		10.3676	-2.61657	-2.2119
2.45665e+06		10.0739	-2.96561	-2.594
2.45665e+06		9.74746	-3.46241	-3.0699
2.45665e+06		9.56791	-4.01246	-3.4649
2.45665e+06		9.39725	-4.65598	-3.6099
2.45665e+06		9.16717	-5.1616	-3.66
2.45665e+06		9.07544	-5.65478	-3.7109
2.45665e+06		8.98683	-6.17077	-3.7
2.45665e+06		9.11096	-6.47519	-3.72
2.45665e+06		9.46845	-6.76287	-3.6359
2.45665e+06		9.86985	-7.01634	-3.25
2.45665e+06		10.3523	-7.15222	-2.9649
2.45665e+06		10.8341	-7.27318	-2.529
2.45665e+06		11.3166	-7.3991	-1.987
2.45665e+06		11.6036	-7.44667	-1.223
2.45665e+06		11.8638	-7.22949	-0.785
2.45665e+06		12.0189	-6.90285	-0.189
2.45665e+06		12.1679	-6.51362	0.432
2.45665e+06		12.1822	-6.19474	0.923
2.45665e+06		11.9636	-5.88855	1.2009
2.45665e+06		11.6103	-5.64457	1.1349
2.45665e+06		11.1121	-5.36636	0.945
2.45665e+06		10.6463	-4.94654	0.485
2.45665e+06		10.2768	-4.55634	-0.063
2.45665e+06		9.87717	-4.33204	-0.75
2.45665e+06		9.68	-4.24671	-1.213
2.45665e+06		9.58428	-4.24396	-2.003
2.45665e+06		9.38468	-4.59893	-2.536
2.45665e+06		9.413	-4.89045	-3.0889
2.45665e+06		9.45753	-5.33734	-3.417
2.45665e+06		9.50456	-5.81202	-3.575
2.45665e+06		9.60594	-6.34873	-3.653
2.45665e+06		9.62818	-7.04183	-3.717
2.45665e+06		9.73227	-7.60641	-3.6259
2.45665e+06		9.82572	-8.0615	-3.163
2.45665e+06		10.0371	-8.29405	-2.6879
2.45665e+06		10.2414	-8.45203	-2.5079
2.45665e+06		10.4834	-8.52406	-1.788
2.45665e+06		10.7298	-8.16354	-1.255
2.45665e+06		11.0636	-7.75233	-0.742
2.45665e+06		11.1927	-7.16911	-0.257
2.45665e+06		11.3656	-6.55843	0.164
2.45665e+06		11.3395	-5.84661	0.273
2.45665e+06		11.3179	-5.16852	0.187
2.45665e+06		11.1989	-4.47177	-0.067
2.45665e+06		11.0083	-3.98793	-0.441
2.45665e+06		10.825	-3.57985	-0.991
2.45665e+06		10.4785	-3.41749	-1.5959
2.45665e+06		10.2449	-3.43226	-2.279
2.45665e+06		9.71416	-3.77108	-2.9349
2.45665e+06		9.24149	-4.20995	-3.598
[truncated: 276,878+ more rows]

## Sheet: Figure 3 FIPS
Figure 3 - Velocities measured from each heavy-ion count, and the phase space density
Vr (km/s)	Vt (km/s)	Vn (km/s)	PSD (s3 m-6)
-509.487	-215.274	-250.474	2.75351e-12
-345.933	-2.24044	-276.587	8.48406e-12
-337.811	128.167	-208.673	1.84027e-11
-400.559	157.342	-242.985	1.13443e-11
-385.775	227.694	-174.84	4.81319e-11
-321.737	9.73435	-266.97	1.0126e-11
-382.904	175.231	-208.71	2.02751e-11
-315.999	11.1546	-280.128	7.57377e-12
-295.236	75.3041	-242.336	1.27279e-11
-354.237	107.706	-242.012	1.27627e-11
-440.336	15.4066	-278.007	1.07149e-11
-383.006	176.298	-207.837	2.02751e-11
-359.06	200.124	-154.314	9.71595e-11
-351.889	21.039	-249.414	1.73744e-11
-415.257	-35.8048	-261.762	1.56135e-11
-319.198	23.2518	-220.958	3.27941e-11
-431.364	94.3974	-221.6	1.8958e-11
-317.553	-65.441	-197.018	5.28814e-11
-364.865	33.6311	-280.317	8.52671e-12
-328.525	188.247	-193.624	2.35828e-11
-373.841	86.9914	-286.405	5.91466e-12
-341.27	155.478	-245.054	7.14815e-12
-339.3	231.079	-147.701	6.6487e-11
-427.274	-9.91516	-291.708	9.06924e-12
-380.842	200.698	-203.898	2.20129e-11
-339.3	231.079	-147.701	6.6487e-11
-474.575	191.195	-218.181	1.76514e-11
-263.289	38.9298	-229.372	1.41106e-11
-299.541	111.44	-213.021	1.67609e-11
-392.795	202.688	-265.703	5.42409e-12
-520.107	2.88386	-327.846	3.02149e-12
-331.75	1.78271	-319.667	3.48397e-12
-331.544	73.4049	-277.166	7.40233e-12
-358.404	139.096	-296.484	4.20343e-12
-277.456	148.528	-234.479	6.60971e-12
-320.152	121.562	-272.619	5.16876e-12
-435.581	208.345	-224.822	1.47996e-11
-373.94	87.9687	-286.129	5.91466e-12
-428.723	128.517	-294.649	3.48314e-12
-474.151	120.056	-296.449	3.83096e-12
-348.613	86.4079	-296.047	4.73119e-12
-283.594	60.9282	-274.384	7.25256e-12
-376.854	173.707	-263.249	5.33638e-12
-417.24	181.959	-264.263	5.9263e-12
-378.494	52.1327	-327.731	3.05821e-12
-355.176	159.949	-284.833	3.91242e-12
-397.067	178.27	-264.269	6.30779e-12
-483.936	-309.999	-73.7033	5.74317e-12
-386.097	269.628	-166.904	3.3708e-11
-421.147	157.546	-262.29	6.71523e-12
-414.81	215.894	-237.101	1.06707e-11
-370.884	94.4246	-299.614	4.39698e-12
-316.055	178.368	-237.244	6.8934e-12
-307.674	45.0986	-289.686	6.62711e-12
-269.056	-86.3311	-277.909	7.43566e-12
-269.056	-86.3311	-277.909	7.18719e-12
-392.99	240.101	-232.486	9.70635e-12
-478.16	-162.213	-293.495	3.4423e-12
-505.627	25.4041	-298.362	5.23375e-12
-298.031	139.119	-252.888	5.55058e-12
-199.121	-23.0843	-235.272	6.73641e-12
-269.153	-85.3067	-278.285	3.77562e-12
-304.838	73.4355	-282.489	6.51727e-12
-362.67	137.084	-280.517	5.69156e-12
-330.269	57.7916	-296.784	5.60868e-12
-424.394	150.795	-283.689	3.97351e-12
-316.255	180.461	-235.76	6.8934e-12
-277.222	-80.8571	-265.382	1.21265e-11
-394.752	214.148	-235.701	9.78094e-12
-394.752	214.148	-235.701	9.78094e-12
-425.993	-271.97	-171.166	3.65385e-12
-343.676	143.883	-252.966	7.337e-12
-304.375	21.5088	-308.305	4.15824e-12
-276.334	68.5203	-287.101	5.35629e-12
-566.029	112.159	-273.859	5.3201e-12
-287.077	36.9773	-280.551	7.88647e-12
-437.359	-293.373	-131.859	4.30714e-12
-367.917	103.586	-313.021	3.24734e-12
-269.952	161.092	-242.985	4.88152e-12
-407.325	136.02	-307.147	2.55784e-12
-273.882	212.705	-202.657	1.02919e-11
-395.378	191.522	-274.293	4.65854e-12
-440.886	173.949	-270.56	4.70571e-12
-374.528	94.0859	-284.313	5.91466e-12
-370.198	113.646	-276.016	6.51752e-12
-285.926	162.782	-209.13	1.0685e-11
-381.089	-46.5213	-329.05	3.73299e-12
-395.43	191.984	-273.979	4.65854e-12
-290.851	202.228	-225.314	7.54778e-12
-295.436	104.44	-286.535	4.19514e-12
-419.093	239.374	-190.356	2.74001e-11
-299.826	-234.302	-198.399	6.32934e-12
-189.575	7.17286	-226.151	6.18677e-12
-268.42	27.8393	-270.642	9.26406e-12
-200.633	-90.7067	-194.776	1.16032e-11
-299.545	208.639	-200.51	1.46564e-11
-418.654	-231.159	-200.205	5.76601e-12
-188.019	-70.8761	-159.544	1.02752e-11
-371.771	222.502	-244.431	6.26383e-12
-282.708	8.80575	-298.48	5.65462e-12
-355.77	166.075	-281.483	3.91242e-12
-403.254	67.7276	-328.59	3.02089e-12
-385.482	35.3653	-331.188	3.58638e-12
-379.181	59.2115	-326.655	3.05821e-12
-438.103	201.714	-270.585	4.70333e-12
-371.466	100.341	-297.82	4.39698e-12
-192.398	-21.2291	-204.216	7.77722e-12
-277.461	-78.424	-266.256	5.11229e-12
-523.495	169.199	-241.604	8.67066e-12
-410.476	125.058	-278.318	4.65883e-12
-449.142	7.41433	-306.323	6.46505e-12
-324.344	141.127	-246.332	7.54166e-12
-380.384	171.344	-247.103	7.17831e-12
-441.135	184.54	-282.581	3.47534e-12
-274.028	214.146	-201.255	1.02919e-11
-506.49	199.034	-264.335	4.79982e-12
-138.99	-111.713	-104.028	4.72127e-12
-402.678	157.397	-296.212	3.1709e-12
-428.974	143.076	-305.477	2.57243e-12
-425.462	147.088	-268.563	5.34503e-12
-218.613	-230.716	-108.011	4.57046e-12
-318.17	115.438	-292.814	3.98484e-12
-324.514	142.944	-245.362	7.54166e-12
-285.367	-71.9375	-254.727	6.87687e-12
-565.139	-285.749	-128.825	4.44681e-12
-331.526	-263.6	-180.712	5.2806e-12
-311.851	76.8376	-267.668	8.7668e-12
-344.254	149.876	-249.684	7.337e-12
-498.907	199.656	-225.032	1.11033e-11
-332.131	120.617	-243.248	9.29583e-12
-357.978	88.6381	-266.025	8.50888e-12
-278.416	80.6053	-229.668	1.27718e-11
-455.789	-142.494	-254.558	8.86948e-12
-385.424	72.0767	-263.347	9.46195e-12
-346.955	132.763	-260.171	7.18162e-12
-477.301	211.126	-219.104	1.32024e-11
-378.231	96.0974	-268.893	7.90781e-12
-525.018	66.8835	-319.698	2.71122e-12
-352.23	238.81	-221.754	8.73653e-12
-463.228	152.734	-247.965	8.38455e-12
-400.008	97.4967	-257.722	8.30879e-12
-157.754	-101.863	-154.498	4.79623e-12
-332.909	87.3926	-273.617	7.40233e-12
-295.029	43.1397	-266.636	1.06086e-11
-416.188	113.186	-283.891	4.73027e-12
-292.932	-65.3909	-243.821	9.19426e-12
-445.831	173.534	-289.414	3.22706e-12
-322.997	194.639	-205.909	1.28193e-11

## Sheet: Figure 4
Position in Mercury Radii (Rm=2440 km) of particle tracing. Each break represents the start of a tracing of a new heavy ion observed by FIPS.
	X' (MSO)	Y' (MSO)	Z' (MSO)
	0.074809	-1.96944	-2.53055
	0.0593504	-2.01885	-2.4717
	0.0442533	-2.06817	-2.41205
	0.0295225	-2.11739	-2.35159
	0.0151628	-2.16652	-2.29034
	0.00117924	-2.21556	-2.2283
	-0.0124235	-2.2645	-2.16547
	-0.0256406	-2.31334	-2.10184
	-0.0384672	-2.36208	-2.03743
	-0.0508988	-2.41072	-1.97224
	-0.0629303	-2.45926	-1.90626
	-0.074557	-2.5077	-1.83951
	-0.0857746	-2.55603	-1.77198
	-0.0965779	-2.60426	-1.70367
	-0.106962	-2.65238	-1.6346
	-0.116923	-2.70039	-1.56475
	-0.126457	-2.74829	-1.49414
	-0.135557	-2.79608	-1.42277
	-0.14422	-2.84376	-1.35064
	-0.152441	-2.89133	-1.27775
	-0.160215	-2.93878	-1.20411
	-0.167538	-2.98611	-1.12971
	-0.174406	-3.03334	-1.05457
	-0.180813	-3.08044	-0.97868
	-0.186756	-3.12742	-0.902049
	0.112467	-1.92041	-2.52469
	0.1347	-1.92077	-2.4603
	0.157325	-1.92103	-2.3954
	0.180345	-1.9212	-2.33002
	0.203764	-1.92125	-2.26415
	0.227584	-1.9212	-2.19779
	0.251809	-1.92106	-2.13095
	0.276441	-1.9208	-2.06363
	0.301484	-1.92044	-1.99583
	0.326939	-1.91997	-1.92756
	0.352811	-1.91939	-1.85882
	0.379101	-1.9187	-1.7896
	0.405813	-1.91791	-1.71992
	0.432951	-1.917	-1.64977
	0.460512	-1.91599	-1.57917
	0.488508	-1.91486	-1.50811
	0.516934	-1.91362	-1.43659
	0.545795	-1.91226	-1.36461
	0.575098	-1.9108	-1.29219
	0.60484	-1.90921	-1.21932
	0.635025	-1.90752	-1.146
	0.665656	-1.9057	-1.07225
	0.696738	-1.90377	-0.998053
	0.72827	-1.90172	-0.923422
	0.760258	-1.89955	-0.848361
	0.792701	-1.89727	-0.772869
	0.825607	-1.89486	-0.696947
	0.858971	-1.89234	-0.620607
	0.114289	-1.89041	-2.54035
	0.138246	-1.8608	-2.49167
	0.162499	-1.83111	-2.44256
	0.187051	-1.80135	-2.39301
	0.211904	-1.7715	-2.34303
	0.237061	-1.74159	-2.29262
	0.262524	-1.71159	-2.24179
	0.288295	-1.68151	-2.19053
	0.314379	-1.65135	-2.13885
	0.340777	-1.62111	-2.08675
	0.367491	-1.5908	-2.03423
	0.394524	-1.56039	-1.98129
	0.421877	-1.52991	-1.92793
	0.449557	-1.49934	-1.87417
	0.477561	-1.46868	-1.81999
	0.505898	-1.43794	-1.76541
	0.0985533	-1.89416	-2.53984
	0.105743	-1.86687	-2.49728
	0.113184	-1.83951	-2.45435
	0.120878	-1.81209	-2.41105
	0.128828	-1.78459	-2.36738
	0.137036	-1.75703	-2.32334
	0.145504	-1.7294	-2.27893
	0.154234	-1.7017	-2.23417
	0.163228	-1.67393	-2.18904
	0.172488	-1.64609	-2.14355
	0.182017	-1.61818	-2.09771
	0.101072	-1.88202	-2.55164
	0.110707	-1.84259	-2.52091
	0.12052	-1.80313	-2.48985
	0.130513	-1.76362	-2.45846
	0.140688	-1.72406	-2.42673
	0.151046	-1.68446	-2.39468
	0.16159	-1.64481	-2.36229
	0.172321	-1.60511	-2.32957
	0.183242	-1.56537	-2.29653
	0.194355	-1.52557	-2.26316
	0.205661	-1.48573	-2.22946
	0.217162	-1.44584	-2.19544
	0.228861	-1.40589	-2.1611
	0.112192	-1.91967	-2.53571
	0.13305	-1.91788	-2.48906
	0.154189	-1.916	-2.44207
	0.175611	-1.91406	-2.39474
	0.197316	-1.91203	-2.34708
	0.219309	-1.90993	-2.29909
	0.24159	-1.90774	-2.25077
	0.264161	-1.90548	-2.20212
	0.287025	-1.90314	-2.15314
	0.310182	-1.90071	-2.10384
	0.333636	-1.89821	-2.05422
	0.357389	-1.89562	-2.00428
	0.381441	-1.89295	-1.95402
	0.405795	-1.8902	-1.90345
	0.430455	-1.88736	-1.85255
	0.455418	-1.88444	-1.80135
	0.480689	-1.88143	-1.74984
	0.506266	-1.87834	-1.69802
	0.53216	-1.87516	-1.64589
	0.558365	-1.87189	-1.59345
	0.584885	-1.86853	-1.54072
	0.611721	-1.86509	-1.48768
	0.638873	-1.86156	-1.43435
	0.666348	-1.85793	-1.38073
	0.694143	-1.85422	-1.3268
	0.722266	-1.85042	-1.27259
	0.750709	-1.84652	-1.21808
	0.779484	-1.84253	-1.16329
	0.808582	-1.83845	-1.10821
	0.838016	-1.83428	-1.05285
	0.867779	-1.83001	-0.997205
	0.897877	-1.82565	-0.941287
	0.928307	-1.82119	-0.885086
	0.959078	-1.81664	-0.828615
	0.990189	-1.81199	-0.771869
	1.02164	-1.80724	-0.714852
	0.101586	-1.89108	-2.54577
	0.111774	-1.86071	-2.50918
	0.122175	-1.83028	-2.47223
	0.132794	-1.7998	-2.43493
	0.143632	-1.76926	-2.39729
	0.15469	-1.73867	-2.35931
	0.165971	-1.70802	-2.32098
	0.177478	-1.6773	-2.28232
	0.189211	-1.64653	-2.24331
	0.201174	-1.6157	-2.20396
	0.213367	-1.58481	-2.16428
	0.225794	-1.55385	-2.12426
	0.238456	-1.52284	-2.08391
	0.117927	-1.92219	-2.5136
	0.142495	-1.91985	-2.45864
	0.167389	-1.91739	-2.40332
	0.192611	-1.91482	-2.34764
	0.218165	-1.91212	-2.29159
	0.244052	-1.9093	-2.23518
	0.270274	-1.90637	-2.17842
	0.296834	-1.90331	-2.1213
	0.323732	-1.90014	-2.06384
	0.350973	-1.89683	-2.00601
	0.378557	-1.89341	-1.94784
	0.406486	-1.88986	-1.88933
	0.434762	-1.88619	-1.83047
	0.463389	-1.88239	-1.77127
	0.492369	-1.87846	-1.71173
	0.521701	-1.87441	-1.65185
	0.551389	-1.87023	-1.59164
	0.581434	-1.86593	-1.5311
	0.61184	-1.86149	-1.47023
	0.642611	-1.85692	-1.40903
	0.673742	-1.85223	-1.34751
	0.705238	-1.8474	-1.28566
	0.737102	-1.84244	-1.2235
	0.769332	-1.83735	-1.16102
	0.801939	-1.83213	-1.09822
	0.834914	-1.82677	-1.03511
	0.868266	-1.82128	-0.971693
	0.901996	-1.81565	-0.907967
	0.936102	-1.80989	-0.843934
	0.97059	-1.80399	-0.779602
	1.00546	-1.79796	-0.714971
	0.121938	-1.90974	-2.52096
	0.150473	-1.89497	-2.47342
	0.17929	-1.88009	-2.42557
	0.208392	-1.86511	-2.37739
	0.237781	-1.85002	-2.32891
	0.267458	-1.83484	-2.28011
	0.297426	-1.81955	-2.23101
	0.327686	-1.80416	-2.18159
	0.35824	-1.78865	-2.13188
	0.389089	-1.77305	-2.08186
	0.420238	-1.75733	-2.03154
	0.451684	-1.74151	-1.98091
	0.48343	-1.72558	-1.93
	0.515484	-1.70954	-1.87879
	0.547836	-1.6934	-1.82728
	0.5805	-1.67714	-1.77548
	0.613471	-1.66077	-1.72339
	0.64675	-1.64429	-1.67102
	0.68034	-1.6277	-1.61836
	0.714246	-1.611	-1.56542
	0.748463	-1.59418	-1.5122
	0.783	-1.57725	-1.4587
	0.817857	-1.56021	-1.40493
	0.853029	-1.54305	-1.35087
	0.888525	-1.52578	-1.29655
	0.924344	-1.50839	-1.24195
	0.960488	-1.49089	-1.18709
	0.996955	-1.47327	-1.13197
	1.03375	-1.45553	-1.07658
	1.07088	-1.43768	-1.02093
	1.10834	-1.4197	-0.965012
	1.14613	-1.40161	-0.908844
	1.18425	-1.38339	-0.852422
	0.11048	-1.90345	-2.521
	0.127557	-1.88238	-2.47344
	0.144916	-1.86121	-2.42551
	0.162562	-1.83993	-2.3772
	0.180495	-1.81856	-2.32854
	0.198718	-1.79708	-2.2795
	0.217234	-1.77549	-2.23011
	0.236043	-1.7538	-2.18035
	0.255149	-1.732	-2.13023
	0.274554	-1.71009	-2.07975
	0.294259	-1.68808	-2.02892
	0.314267	-1.66595	-1.97774
	0.33458	-1.64372	-1.9262
	0.355199	-1.62138	-1.87431
	0.376128	-1.59892	-1.82208
	0.121301	-1.9392	-2.52385
	0.14918	-1.9539	-2.47914
	0.177325	-1.9685	-2.43404
	0.205738	-1.98301	-2.38856
	0.23442	-1.99741	-2.3427
	0.263375	-2.01172	-2.29647
	0.292605	-2.02593	-2.24986
	0.322111	-2.04004	-2.20288
	0.351897	-2.05405	-2.15552
	0.381963	-2.06796	-2.1078
	0.412311	-2.08176	-2.0597
	0.442947	-2.09547	-2.01125
	0.473873	-2.10907	-1.96243
	0.505086	-2.12256	-1.91325
	0.53659	-2.13595	-1.8637
	0.568389	-2.14923	-1.8138
	0.600484	-2.16241	-1.76354
	0.632877	-2.17548	-1.71293
	0.665574	-2.18844	-1.66196
	0.69857	-2.2013	-1.61065
	0.731869	-2.21404	-1.55899
	0.76548	-2.22667	-1.50698
	0.799393	-2.23919	-1.45463
	0.833623	-2.2516	-1.40193
	0.868164	-2.2639	-1.3489
	0.903016	-2.27609	-1.29552
	0.938189	-2.28816	-1.24182
	0.97368	-2.30011	-1.18778
	1.00949	-2.31196	-1.13341
	1.04562	-2.32368	-1.0787
	1.08208	-2.33529	-1.02367
	1.11887	-2.34679	-0.96832
	1.15598	-2.35816	-0.912643
	1.19343	-2.36941	-0.856643
	0.0948611	-1.92305	-2.50877
	0.0952623	-1.92	-2.45614
	0.0959766	-1.91683	-2.40303
	0.097007	-1.91354	-2.34943
	0.0983557	-1.91013	-2.29534
	0.100026	-1.9066	-2.24078
	0.102021	-1.90294	-2.18573
	0.104343	-1.89916	-2.13021
	0.106995	-1.89526	-2.07422
	0.10998	-1.89124	-2.01776
	0.113301	-1.88708	-1.96082
	0.105525	-1.89303	-2.52193
	0.116515	-1.85999	-2.48259
	0.127741	-1.82686	-2.44289
	0.139205	-1.79364	-2.40283
	0.15091	-1.76032	-2.36241
	0.162857	-1.72692	-2.32164
	0.17505	-1.69342	-2.2805
	0.187489	-1.65984	-2.23902
	0.200177	-1.62615	-2.19719
	0.213116	-1.59237	-2.155
	0.226308	-1.5585	-2.11247
	0.239755	-1.52453	-2.06959
	0.109966	-1.88859	-2.53194
	0.125336	-1.85114	-2.50265
	0.140885	-1.81361	-2.47302
	0.156612	-1.77602	-2.44308
	0.17252	-1.73836	-2.41281
	0.188611	-1.70062	-2.38221
	0.204887	-1.66282	-2.3513
	0.22135	-1.62495	-2.32007
	0.238001	-1.587	-2.28851
	0.254842	-1.54898	-2.25664
	0.271876	-1.51089	-2.22445
	0.289104	-1.47273	-2.19195
	0.306528	-1.43449	-2.15914
	0.32415	-1.39618	-2.12602
	0.341972	-1.35779	-2.09258
	0.359995	-1.31932	-2.05883
	0.130107	-1.9238	-2.52473
	0.16453	-1.92	-2.49559
	0.199123	-1.91613	-2.46622
	0.233889	-1.91219	-2.43662
	0.268827	-1.90819	-2.40678
	0.303941	-1.90413	-2.37672
	0.339231	-1.9	-2.34642
	0.374699	-1.8958	-2.3159
	0.410344	-1.89153	-2.28515
	0.446172	-1.8872	-2.25418
	0.48218	-1.8828	-2.22298
	0.518369	-1.87832	-2.19156
	0.554746	-1.87378	-2.15991
	0.591303	-1.86917	-2.12805
	0.628049	-1.86448	-2.09596
	0.664984	-1.85973	-2.06366
	0.702107	-1.8549	-2.03114
	0.739422	-1.85	-1.99841
	0.776926	-1.84503	-1.96545
	0.814627	-1.83999	-1.9323
	0.85252	-1.83487	-1.89892
	0.890607	-1.82968	-1.86534
	0.928893	-1.82441	-1.83154
	0.967373	-1.81907	-1.79754
	1.00606	-1.81365	-1.76333
	1.04494	-1.80815	-1.72891
	1.08402	-1.80258	-1.6943
	1.12331	-1.79693	-1.65948
	1.1628	-1.7912	-1.62445
	1.20249	-1.7854	-1.58923
	1.24239	-1.77951	-1.55382
	1.2825	-1.77355	-1.5182
	1.32281	-1.76751	-1.48239
	1.36334	-1.76139	-1.44638
	1.40407	-1.75518	-1.41018
	1.44502	-1.7489	-1.37379
	1.48618	-1.74253	-1.33721
	1.52756	-1.73608	-1.30044
	1.56915	-1.72955	-1.26349
	1.61095	-1.72294	-1.22635
	1.65298	-1.71625	-1.18902
	0.110863	-1.92394	-2.51132
	0.12612	-1.92025	-2.46866
	0.141628	-1.91646	-2.42565
	0.157387	-1.91257	-2.3823
	0.173401	-1.90859	-2.33861
	0.189671	-1.90452	-2.29458
	0.206199	-1.90034	-2.2502
	0.222987	-1.89607	-2.2055
	0.240037	-1.8917	-2.16045
	0.257351	-1.88723	-2.11507
	0.274932	-1.88266	-2.06936
	0.29278	-1.87799	-2.02332
	0.310898	-1.87321	-1.97695
	0.329287	-1.86834	-1.93026
	0.34795	-1.86335	-1.88324
	0.366889	-1.85827	-1.83589
	0.386105	-1.85307	-1.78823
	0.4056	-1.84778	-1.74025
	0.425377	-1.84237	-1.69194
	0.445434	-1.83686	-1.64333
	0.465779	-1.83124	-1.5944
	0.48641	-1.82551	-1.54515
	0.507328	-1.81968	-1.4956
	0.528537	-1.81373	-1.44574
	0.550041	-1.80766	-1.39558
	0.571832	-1.80149	-1.34511
	0.100164	-1.93354	-2.50919
	0.104736	-1.93944	-2.46432
	0.109571	-1.94525	-2.41901
	0.114674	-1.95095	-2.37328
	0.120045	-1.95656	-2.32712
	0.125688	-1.96206	-2.28054
	0.131604	-1.96746	-2.23353
	0.137797	-1.97275	-2.18611
	0.144269	-1.97794	-2.13826
	0.151023	-1.98303	-2.09
	0.158059	-1.98801	-2.04132
	0.165383	-1.99288	-1.99222
	0.172995	-1.99764	-1.94271
	0.180897	-2.0023	-1.8928
	0.189093	-2.00684	-1.84248
	0.197585	-2.01127	-1.79174
	0.206375	-2.01559	-1.74061
	0.215466	-2.0198	-1.68907
	0.116372	-1.92357	-2.51614
	0.13711	-1.91952	-2.47834
	0.15807	-1.91539	-2.44022
	0.179252	-1.91116	-2.4018
	0.200661	-1.90686	-2.36306
	0.222296	-1.90247	-2.32401
	0.24416	-1.89799	-2.28466
	0.266255	-1.89343	-2.245
	0.288582	-1.88878	-2.20504
	0.311144	-1.88404	-2.16477
	0.333941	-1.87921	-2.12421
	0.356976	-1.87429	-2.08334
	0.380251	-1.86928	-2.04218
	0.403767	-1.86418	-2.00073
	0.427525	-1.85899	-1.95897
	0.451529	-1.8537	-1.91693
	0.475779	-1.84832	-1.87459
	0.500275	-1.84285	-1.83196
	0.52502	-1.83728	-1.78905
	0.55002	-1.83162	-1.74585
	0.57527	-1.82586	-1.70236
	0.600779	-1.82	-1.65859
	0.626541	-1.81405	-1.61455
	0.652561	-1.808	-1.57022
	0.67884	-1.80185	-1.52561
	0.705381	-1.7956	-1.48073
	0.732184	-1.78925	-1.43558
	0.759254	-1.7828	-1.39015
	0.786586	-1.77625	-1.34445
	0.814189	-1.76959	-1.29848
	0.842057	-1.76284	-1.25225
	0.870201	-1.75598	-1.20575
	0.898615	-1.74901	-1.15899
	0.927299	-1.74195	-1.11197
	0.956262	-1.73477	-1.06468
	0.9855	-1.72749	-1.01714
	1.01502	-1.72011	-0.969344
	1.04482	-1.71261	-0.921295
	1.07489	-1.70502	-0.872992
	1.10525	-1.69731	-0.824439
	1.1359	-1.68949	-0.775639
	0.0974221	-1.91155	-2.51599
	0.0992107	-1.89548	-2.47795
	0.101221	-1.87933	-2.43952
	0.103457	-1.86309	-2.4007
	0.105919	-1.84677	-2.36148
	0.108611	-1.83036	-2.32186
	0.111534	-1.81387	-2.28186
	0.114691	-1.79729	-2.24148
	0.118084	-1.78062	-2.2007
	0.121716	-1.76386	-2.15953
	0.125588	-1.74702	-2.11799
	0.129703	-1.73008	-2.07606
	0.116639	-1.93856	-2.52017
	0.137621	-1.9495	-2.48636
	0.158802	-1.96038	-2.45221
	0.180186	-1.97117	-2.41771
	0.201772	-1.98189	-2.38287
	0.223564	-1.99254	-2.34768
	0.245564	-2.00311	-2.31216
	0.267772	-2.01359	-2.2763
	0.290193	-2.024	-2.24009
	0.312826	-2.03433	-2.20355
	0.335675	-2.04458	-2.16668
	0.358741	-2.05475	-2.12947
	0.382027	-2.06483	-2.09193
	0.405533	-2.07483	-2.05406
	0.429262	-2.08475	-2.01586
	0.453217	-2.09459	-1.97733
	0.477398	-2.10433	-1.93848
	0.501811	-2.114	-1.8993
	0.526451	-2.12357	-1.8598
	0.551324	-2.13306	-1.81997
	0.576434	-2.14246	-1.77983
	0.601779	-2.15177	-1.73936
	0.627361	-2.16099	-1.69859
	0.65318	-2.17012	-1.65749
	0.679246	-2.17916	-1.61608
	0.705553	-2.1881	-1.57436
	0.732107	-2.19695	-1.53233
	0.75891	-2.20571	-1.48999
	0.785959	-2.21438	-1.44734
	0.813258	-2.22295	-1.40439
	0.840811	-2.23143	-1.36114
	0.868619	-2.2398	-1.31758
	0.896684	-2.24809	-1.27372
	0.925004	-2.25627	-1.22956
	0.953586	-2.26435	-1.18511
	0.982426	-2.27234	-1.14036
	1.01153	-2.28023	-1.09532
	1.04091	-2.28801	-1.04998
	1.07054	-2.29569	-1.00436
	1.10045	-2.30327	-0.958447
	1.13062	-2.31075	-0.91225
	1.16107	-2.31813	-0.865766
	1.19179	-2.3254	-0.819004
	0.108611	-1.92368	-2.50339
	0.120643	-1.91832	-2.45946
	0.132936	-1.91284	-2.4152
	0.145494	-1.90726	-2.37061
	0.158318	-1.90157	-2.32569
	0.171409	-1.89577	-2.28045
	0.184771	-1.88987	-2.2349
	0.198404	-1.88385	-2.18902
	0.212311	-1.87773	-2.14282
	0.226494	-1.8715	-2.0963
	0.240954	-1.86515	-2.04948
	0.255693	-1.85869	-2.00234
	0.270714	-1.85212	-1.95489
	0.286018	-1.84544	-1.90712
	0.301606	-1.83865	-1.85905
	0.317482	-1.83174	-1.81068
	0.333645	-1.82471	-1.76201
	0.3501	-1.81758	-1.71303
	0.366847	-1.81032	-1.66375
	0.119941	-1.94114	-2.50981
	0.14326	-1.95323	-2.47234
	0.166799	-1.96524	-2.43456
	0.190559	-1.97716	-2.39648
	0.214543	-1.98899	-2.35811
	0.238752	-2.00072	-2.31944
	0.263189	-2.01236	-2.28048
	0.287854	-2.02392	-2.24123
	0.312749	-2.03538	-2.20168
	0.337876	-2.04674	-2.16185
	0.363238	-2.05801	-2.12174
	0.388834	-2.06918	-2.08133
	0.414668	-2.08026	-2.04065
	0.440742	-2.09125	-1.99968
	0.467057	-2.10213	-1.95843
	0.493611	-2.11292	-1.9169
	0.520414	-2.12361	-1.87509
	0.547459	-2.13421	-1.83301
	0.57475	-2.1447	-1.79066
	0.602295	-2.1551	-1.74803
	0.630086	-2.1654	-1.70513
	0.658131	-2.17559	-1.66196
	0.68643	-2.18569	-1.61853
	0.714984	-2.19568	-1.57483
	0.743795	-2.20558	-1.53087
	0.772865	-2.21537	-1.48664
	0.802197	-2.22506	-1.44216
	0.831787	-2.23464	-1.39741
	0.861639	-2.24412	-1.35241
	0.891762	-2.2535	-1.30716
	0.922148	-2.26277	-1.26165
	0.952799	-2.27194	-1.21589
	0.983725	-2.281	-1.16988
	1.01492	-2.28995	-1.12362
	1.04639	-2.29881	-1.07711
	1.07812	-2.30755	-1.03037
	1.11014	-2.31618	-0.983377
	1.14243	-2.32471	-0.936148
	1.175	-2.33313	-0.88868
	1.20785	-2.34144	-0.840975
	0.114205	-1.89974	-2.51686
	0.131756	-1.87046	-2.48649
	0.149494	-1.8411	-2.45587
	0.16742	-1.81166	-2.425
	0.185536	-1.78215	-2.3939
	0.203845	-1.75256	-2.36255
	0.222345	-1.72289	-2.33095
	0.241041	-1.69315	-2.29912
	0.259931	-1.66332	-2.26705
	0.279019	-1.63342	-2.23474
	0.298306	-1.60344	-2.2022
	0.317793	-1.57337	-2.16942
	0.33748	-1.54323	-2.13641
	0.357371	-1.513	-2.10316
	0.377466	-1.48269	-2.06969
	0.397767	-1.4523	-2.03599
	0.418275	-1.42183	-2.00206
	0.438992	-1.39128	-1.9679
	0.459914	-1.36064	-1.93352
	0.481053	-1.32992	-1.89892
	0.108236	-1.91706	-2.49547
	0.11883	-1.90353	-2.45091
	0.129707	-1.8899	-2.40602
	0.14087	-1.87617	-2.36079
	0.152319	-1.86233	-2.31522
	0.164057	-1.8484	-2.26932
	0.176087	-1.83436	-2.22309
	0.188411	-1.82023	-2.17652
	0.20103	-1.80598	-2.12964
	0.213947	-1.79164	-2.08242
	0.227163	-1.77719	-2.03488
	0.240681	-1.76264	-1.98702
	0.254503	-1.74799	-1.93884
	0.268631	-1.73324	-1.89034
	0.113229	-1.90653	-2.50185
	0.128785	-1.88249	-2.46372
	0.144593	-1.85836	-2.42529
	0.160653	-1.83414	-2.38657
	0.176968	-1.80982	-2.34756
	0.193541	-1.78543	-2.30826
	0.210371	-1.76093	-2.26867
	0.227463	-1.73636	-2.2288
	0.244816	-1.71168	-2.18863
	0.262434	-1.68693	-2.14819
	0.280317	-1.66207	-2.10746
	0.298468	-1.63714	-2.06645
	0.316889	-1.6121	-2.02517
	0.335581	-1.58698	-1.98361
	0.354545	-1.56176	-1.94177
	0.373785	-1.53646	-1.89966
	0.113491	-1.89491	-2.51683
	0.129225	-1.85927	-2.49369
	0.145128	-1.82357	-2.47028
	0.1612	-1.78779	-2.44659
	0.177445	-1.75194	-2.42262
	0.193863	-1.71602	-2.39837
	0.210455	-1.68004	-2.37385
	0.227225	-1.64398	-2.34906
	0.244174	-1.60785	-2.32399
	0.261302	-1.57165	-2.29866
	0.278613	-1.53537	-2.27305
	0.296107	-1.49903	-2.24717
	0.313787	-1.46261	-2.22103
	0.331654	-1.42613	-2.19462
	0.349709	-1.38957	-2.16794
	0.367955	-1.35294	-2.141
	0.386393	-1.31623	-2.1138
	0.405025	-1.27946	-2.08634
	0.423852	-1.24261	-2.05862
	0.442877	-1.20568	-2.03064
	0.462098	-1.16869	-2.0024
	0.100016	-1.93195	-2.49461
	0.102385	-1.93332	-2.44914
	0.105032	-1.93457	-2.40326
	0.107959	-1.93572	-2.35697
	0.11117	-1.93675	-2.31027
	0.114666	-1.93768	-2.26317
	0.118449	-1.9385	-2.21567
	0.122523	-1.93921	-2.16777
	0.126891	-1.93981	-2.11948
	0.131554	-1.9403	-2.07078
	0.136515	-1.94067	-2.0217
	0.141776	-1.94093	-1.97222
	0.147341	-1.94109	-1.92235
	0.153211	-1.94113	-1.8721
	0.107127	-1.89958	-2.50816
	0.116548	-1.86859	-2.47632
	0.126186	-1.83751	-2.44415
	0.136045	-1.80635	-2.41166
	0.146126	-1.7751	-2.37885
	0.156431	-1.74377	-2.34572
	0.166963	-1.71235	-2.31227
	0.177722	-1.68084	-2.27851
	0.188711	-1.64925	-2.24443
	0.199933	-1.61757	-2.21004
	0.211389	-1.5858	-2.17534
	0.22308	-1.55394	-2.14032
	0.23501	-1.522	-2.105
	0.24718	-1.48997	-2.06937
	0.113491	-1.89491	-2.51683
	0.129225	-1.85927	-2.49369
	0.145128	-1.82357	-2.47028
	0.1612	-1.78779	-2.44659
	0.177445	-1.75194	-2.42262
	0.193863	-1.71602	-2.39837
	0.210455	-1.68004	-2.37385
	0.227225	-1.64398	-2.34906
	0.244174	-1.60785	-2.32399
	0.261302	-1.57165	-2.29866
	0.278613	-1.53537	-2.27305
	0.296107	-1.49903	-2.24717
	0.313787	-1.46261	-2.22103
	0.331654	-1.42613	-2.19462
	0.349709	-1.38957	-2.16794
	0.367955	-1.35294	-2.141
	0.386393	-1.31623	-2.1138
	0.405025	-1.27946	-2.08634
	0.423852	-1.24261	-2.05862
	0.442877	-1.20568	-2.03064
	0.462098	-1.16869	-2.0024
	0.0927193	-1.90103	-2.50592
	0.0877447	-1.87148	-2.47175
	0.083002	-1.84184	-2.43716
	0.078493	-1.81209	-2.40216
	0.0742209	-1.78224	-2.36675
	0.0701881	-1.75229	-2.33093
	0.0663971	-1.72224	-2.2947
	0.0628504	-1.69209	-2.25807
	0.0595508	-1.66184	-2.22104
	0.0565004	-1.63149	-2.1836
	0.125207	-1.92446	-2.50428
	0.152713	-1.91836	-2.46864
	0.180441	-1.91218	-2.43275
	0.208394	-1.90592	-2.39661
	0.236573	-1.89959	-2.36024
	0.26498	-1.89318	-2.32362
	0.293614	-1.88669	-2.28676
	0.32248	-1.88012	-2.24967
	0.351577	-1.87348	-2.21233
	0.380909	-1.86675	-2.17476
	0.410475	-1.85995	-2.13696
	0.440279	-1.85308	-2.09893
	0.470316	-1.84612	-2.06066
	0.500598	-1.83908	-2.02217
	0.531119	-1.83197	-1.98345
	0.561881	-1.82477	-1.9445
	0.592885	-1.8175	-1.90532
	0.624139	-1.81015	-1.86593
	0.655635	-1.80272	-1.82631
	0.687381	-1.79521	-1.78648
	0.719377	-1.78762	-1.74642
	0.751623	-1.77995	-1.70615
	0.784119	-1.7722	-1.66566
	0.816873	-1.76438	-1.62497
	0.849877	-1.75647	-1.58406
	0.883139	-1.74848	-1.54294
	0.91666	-1.74041	-1.50161
	0.950439	-1.73227	-1.46008
	0.98448	-1.72404	-1.41834
	1.01878	-1.71573	-1.37639
	1.05334	-1.70734	-1.33425
	1.08817	-1.69888	-1.29191
	1.12326	-1.69033	-1.24937
	1.15862	-1.6817	-1.20663
	1.19425	-1.67299	-1.1637
	1.23014	-1.6642	-1.12058
	1.26631	-1.65533	-1.07726
	1.30274	-1.64638	-1.03376
	1.33945	-1.63735	-0.990066
	1.37643	-1.62824	-0.946189
	0.138632	-1.9178	-2.52529
	0.179438	-1.90507	-2.51075
	0.220343	-1.89231	-2.49605
	0.261348	-1.8795	-2.48119
	0.302453	-1.86666	-2.46617
	0.34366	-1.85378	-2.45101
	0.384969	-1.84085	-2.43568
	0.426381	-1.82789	-2.42021
	0.467898	-1.81488	-2.40459
	0.50952	-1.80184	-2.38881
	0.55125	-1.78875	-2.37288
	0.593086	-1.77562	-2.3568
	0.635029	-1.76245	-2.34057
	0.677082	-1.74924	-2.32419
	0.719246	-1.73599	-2.30767
	0.76152	-1.72269	-2.291
	0.80391	-1.70936	-2.27418
	0.84641	-1.69598	-2.25721
	0.88902	-1.68257	-2.2401
	0.93175	-1.66911	-2.22284
	0.974594	-1.6556	-2.20545
	1.01755	-1.64206	-2.1879
	1.06063	-1.62848	-2.17022
	1.10383	-1.61485	-2.15239
	1.14714	-1.60118	-2.13443
	1.19058	-1.58746	-2.11632
	1.23413	-1.57371	-2.09808
	1.27781	-1.55991	-2.0797
	1.32161	-1.54607	-2.06118
	1.36554	-1.53219	-2.04252
	1.40958	-1.51826	-2.02373
	1.45376	-1.50429	-2.0048
	1.49806	-1.49028	-1.98574
	1.54248	-1.47623	-1.96654
	1.58704	-1.46213	-1.94722
	1.63173	-1.44798	-1.92776
	1.67654	-1.4338	-1.90817
	1.72148	-1.41957	-1.88845
	1.76656	-1.4053	-1.8686
	1.81176	-1.39098	-1.84862
	1.8571	-1.37663	-1.82852
	1.90258	-1.36222	-1.80829
	1.94818	-1.34777	-1.78793
	0.134659	-1.92205	-2.51915
	0.171527	-1.91356	-2.49843
	0.208528	-1.90502	-2.47752
	0.245664	-1.89643	-2.45643
	0.282935	-1.88779	-2.43515
	0.320343	-1.8791	-2.41369
	0.35789	-1.87035	-2.39205
	0.395575	-1.86156	-2.37023
	0.433402	-1.85271	-2.34822
	0.471369	-1.84382	-2.32604
	0.509475	-1.83486	-2.30368
	0.54773	-1.82586	-2.28114
	0.586127	-1.81681	-2.25842
	0.624668	-1.8077	-2.23553
	0.663361	-1.79855	-2.21246
	0.702197	-1.78933	-2.18923
	0.741184	-1.78007	-2.16581
	0.780324	-1.77075	-2.14223
	0.819611	-1.76139	-2.11847
	0.859053	-1.75196	-2.09455
	0.898648	-1.74249	-2.07045
	0.938398	-1.73296	-2.04619
	0.978303	-1.72338	-2.02176
	1.01836	-1.71375	-1.99717
	1.05858	-1.70406	-1.97241
	1.09896	-1.69432	-1.94748
	1.1395	-1.68452	-1.9224
	1.1802	-1.67467	-1.89715
	1.22106	-1.66477	-1.87174
	1.26208	-1.65481	-1.84618
	1.30327	-1.6448	-1.82045
	1.34462	-1.63474	-1.79457
	1.38614	-1.62462	-1.76852
	1.42782	-1.61445	-1.74233
	1.46967	-1.60422	-1.71598
	1.51169	-1.59394	-1.68948
	1.55389	-1.5836	-1.66282
	1.59625	-1.57321	-1.63602
	1.63878	-1.56277	-1.60907
	1.68148	-1.55227	-1.58196
	1.72436	-1.54171	-1.55471
	1.76742	-1.5311	-1.52731
	1.81065	-1.52044	-1.49977
	0.119629	-1.91331	-2.50679
	0.141549	-1.89605	-2.47363
	0.163685	-1.87872	-2.4402
	0.186039	-1.86131	-2.40652
	0.208611	-1.84382	-2.37257
	0.231405	-1.82626	-2.33836
	0.254421	-1.80861	-2.30389
	0.277661	-1.79089	-2.26916
	0.301127	-1.77309	-2.23417
	0.324821	-1.7552	-2.19893
	0.348743	-1.73724	-2.16343
	0.372896	-1.7192	-2.12768
	0.397282	-1.70108	-2.09169
	0.421902	-1.68288	-2.05544
	0.446754	-1.6646	-2.01895
	0.471844	-1.64624	-1.9822
	0.497176	-1.6278	-1.94522
	0.522746	-1.60928	-1.90799
	0.548557	-1.59068	-1.87052
	0.574611	-1.572	-1.83281
	0.60091	-1.55323	-1.79486
	0.627455	-1.53439	-1.75668
	0.654246	-1.51547	-1.71826
	0.681287	-1.49646	-1.67961
	0.708578	-1.47737	-1.64073
	0.736123	-1.4582	-1.60161
	0.763922	-1.43895	-1.56227
	0.791975	-1.41962	-1.5227
	0.820283	-1.40021	-1.4829
	0.848848	-1.38071	-1.44289
	0.877676	-1.36114	-1.40265
	0.906762	-1.34148	-1.36218
	0.936111	-1.32174	-1.32151
	0.965721	-1.30191	-1.28061
	0.995598	-1.28201	-1.2395
	1.02574	-1.26202	-1.19818
	1.05615	-1.24195	-1.15664
	1.08683	-1.2218	-1.1149
	1.11778	-1.20156	-1.07295
	1.149	-1.18124	-1.03079
	1.1805	-1.16084	-0.988426
	1.21226	-1.14036	-0.945861
	0.105286	-1.90552	-2.49755
	0.111814	-1.87892	-2.46244
	0.118591	-1.85222	-2.42705
	0.12562	-1.82542	-2.39137
	0.132901	-1.79852	-2.35541
	0.140436	-1.77152	-2.31915
	0.148229	-1.74441	-2.28262
	0.15628	-1.7172	-2.2458
	0.16459	-1.68989	-2.2087
	0.173164	-1.66247	-2.17132
	0.182	-1.63495	-2.13367
	0.191103	-1.60734	-2.09574
	0.200473	-1.57962	-2.05754
	0.0886852	-1.93157	-2.48937
	0.0786283	-1.93099	-2.44598
	0.0688365	-1.93029	-2.40217
	0.0593127	-1.92945	-2.35794
	0.0500598	-1.92848	-2.3133
	0.0410803	-1.92737	-2.26825
	0.0323773	-1.92613	-2.2228
	0.0239528	-1.92476	-2.17693
	0.0158098	-1.92326	-2.13066
	0.00795078	-1.92162	-2.08399
	0.000378422	-1.91986	-2.03691
	0.132449	-1.91347	-2.51032
	0.166052	-1.89487	-2.48815
	0.199814	-1.87622	-2.46584
	0.233736	-1.85752	-2.44341
	0.26782	-1.83876	-2.42084
	0.302066	-1.81994	-2.39814
	0.336475	-1.80108	-2.37531
	0.371048	-1.78216	-2.35235
	0.405786	-1.76318	-2.32927
	0.440689	-1.74416	-2.30605
	0.475758	-1.72507	-2.28271
	0.510996	-1.70594	-2.25925
	0.546402	-1.68675	-2.23566
	0.581975	-1.6675	-2.21195
	0.617717	-1.64821	-2.18813
	0.653631	-1.62886	-2.16418
	0.689717	-1.60946	-2.14011
	0.725975	-1.59001	-2.11592
	0.762406	-1.5705	-2.09161
	0.799008	-1.55094	-2.06719
	0.835787	-1.53133	-2.04266
	0.872738	-1.51166	-2.018
	0.909869	-1.49195	-1.99324
	0.947172	-1.47218	-1.96837
	0.984656	-1.45236	-1.94339
	1.02232	-1.43248	-1.91829
	1.06016	-1.41256	-1.89309
	1.09818	-1.39258	-1.86778
	1.13638	-1.37255	-1.84237
	1.17476	-1.35248	-1.81685
	1.21332	-1.33234	-1.79123
	1.25207	-1.31216	-1.7655
	1.291	-1.29193	-1.73968
	1.33011	-1.27165	-1.71375
	1.36941	-1.25132	-1.68773
	1.40889	-1.23093	-1.6616
	1.44855	-1.2105	-1.63539
	1.48841	-1.19001	-1.60907
	1.52845	-1.16948	-1.58266
	1.56868	-1.14889	-1.55616
	1.60909	-1.12826	-1.52957
	1.6497	-1.10757	-1.50289
	1.6905	-1.08684	-1.47611
	0.113254	-1.93173	-2.49052
	0.127758	-1.93135	-2.44841
	0.142518	-1.93087	-2.40604
	0.157538	-1.93029	-2.3634
	0.172818	-1.92961	-2.3205
	0.188359	-1.92884	-2.27733
	0.204165	-1.92796	-2.23391
	0.220236	-1.92699	-2.19023
	0.236574	-1.92593	-2.14629
	0.253181	-1.92476	-2.10209
	0.270059	-1.92349	-2.05764
	0.287208	-1.92213	-2.01294
	0.304632	-1.92067	-1.968
	0.322331	-1.91911	-1.9228
	0.340307	-1.91745	-1.87735
	0.358562	-1.9157	-1.83166
	0.377098	-1.91385	-1.78573
	0.395915	-1.91191	-1.73956
	0.415016	-1.90986	-1.69315
	0.434402	-1.90772	-1.6465
	0.454074	-1.90549	-1.59961
	0.474037	-1.90315	-1.55249
	0.494287	-1.90073	-1.50514
	0.514828	-1.8982	-1.45756
	0.535664	-1.89558	-1.40975
	0.556791	-1.89286	-1.36171
	0.578217	-1.89005	-1.31345
	0.599939	-1.88714	-1.26497
	0.621959	-1.88414	-1.21627
	0.644279	-1.88104	-1.16734
	0.666902	-1.87784	-1.1182
	0.689828	-1.87456	-1.06885
	0.713057	-1.87118	-1.01929
	0.736594	-1.8677	-0.969508
	0.760439	-1.86413	-0.91952
	0.78459	-1.86047	-0.869328
	0.809053	-1.85671	-0.818926
	0.833828	-1.85286	-0.768324
	0.858914	-1.84891	-0.71752
	0.884311	-1.84488	-0.66652
	0.910029	-1.84075	-0.61532
	0.11327	-1.92239	-2.49607
	0.127769	-1.91267	-2.45952
	0.142503	-1.90286	-2.42271
	0.157474	-1.89296	-2.38565
	0.172684	-1.88296	-2.34833
	0.188135	-1.87287	-2.31076
	0.203828	-1.86269	-2.27293
	0.219764	-1.85241	-2.23486
	0.235946	-1.84205	-2.19654
	0.252375	-1.83159	-2.15797
	0.269052	-1.82103	-2.11916
	0.28598	-1.81039	-2.08009
	0.30316	-1.79965	-2.04079
	0.320593	-1.78882	-2.00125
	0.338281	-1.77789	-1.96147
	0.356226	-1.76688	-1.92145
	0.374429	-1.75577	-1.88119
	0.392891	-1.74457	-1.8407
	0.411615	-1.73328	-1.79998
	0.430602	-1.72189	-1.75902
	0.449852	-1.71042	-1.71784
	0.469369	-1.69885	-1.67643
	0.489156	-1.6872	-1.6348
	0.509205	-1.67545	-1.59293
	0.110903	-1.91496	-2.48636
	0.122082	-1.89645	-2.44676
	0.133528	-1.87784	-2.40687
	0.145243	-1.85914	-2.36671
	0.157229	-1.84035	-2.32627
	0.169487	-1.82148	-2.28555
	0.182019	-1.80251	-2.24456
	0.194827	-1.78345	-2.2033
	0.207913	-1.76431	-2.16176
	0.221279	-1.74507	-2.11996
	0.234925	-1.72575	-2.07789
	0.248855	-1.70634	-2.03555
	0.26307	-1.68684	-1.99295
	0.277571	-1.66725	-1.95009
	0.29236	-1.64757	-1.90696
	0.129973	-1.9244	-2.49372
	0.160165	-1.91535	-2.46159
	0.190566	-1.90624	-2.42928
	0.221176	-1.89707	-2.39681
	0.251997	-1.88784	-2.36416
	0.28303	-1.87855	-2.33135
	0.314276	-1.8692	-2.29837
	0.345736	-1.85979	-2.26523
	0.377411	-1.85032	-2.23192
	0.409303	-1.8408	-2.19845
	0.441414	-1.83121	-2.16482
	0.473742	-1.82156	-2.13103
	0.506287	-1.81186	-2.09708
	0.539053	-1.80209	-2.06297
	0.572045	-1.79227	-2.02871
	0.605254	-1.78239	-1.9943
	0.638689	-1.77245	-1.95973
	0.672348	-1.76246	-1.925
	0.706238	-1.75241	-1.89014
	0.740348	-1.7423	-1.85511
	0.774689	-1.73213	-1.81995
	0.809254	-1.7219	-1.78464
	0.844053	-1.71162	-1.74918
	0.879082	-1.70128	-1.71359
	0.91434	-1.69089	-1.67784
	0.949832	-1.68043	-1.64197
	0.985557	-1.66993	-1.60595
	1.02152	-1.65936	-1.56979
	1.05771	-1.64875	-1.5335
	1.09414	-1.63807	-1.49708
	1.13081	-1.62734	-1.46052
	1.16771	-1.61656	-1.42383
	1.20485	-1.60572	-1.38701
	1.24224	-1.59483	-1.35007
	1.27986	-1.58388	-1.313
	1.31772	-1.57288	-1.2758
	1.35583	-1.56182	-1.23848
	1.39418	-1.55071	-1.20103
	1.43277	-1.53955	-1.16347
	1.47161	-1.52833	-1.12579
	1.51069	-1.51706	-1.08799
	0.121575	-1.91373	-2.49459
	0.143378	-1.89399	-2.46327
	0.165399	-1.87419	-2.43175
	0.187638	-1.85431	-2.40001
	0.210098	-1.83437	-2.36806
	0.23278	-1.81435	-2.33589
	0.255685	-1.79427	-2.30352
	0.278815	-1.77411	-2.27093
	0.302171	-1.75389	-2.23814
	0.325754	-1.73359	-2.20515
	0.349566	-1.71323	-2.17195
	0.373608	-1.69279	-2.13855
	0.397881	-1.67229	-2.10494
	0.422385	-1.65171	-2.07114
	0.447127	-1.63107	-2.03713
	0.472102	-1.61036	-2.00293
	0.497311	-1.58958	-1.96853
	0.522762	-1.56873	-1.93394
	0.548451	-1.54782	-1.89916
	0.574381	-1.52683	-1.86419
	0.600549	-1.50578	-1.82902
	0.626963	-1.48466	-1.79367
	0.653623	-1.46347	-1.75814
	0.680525	-1.44221	-1.72241
	0.707676	-1.42089	-1.68651
	0.73507	-1.3995	-1.65042
	0.762717	-1.37805	-1.61415
	0.790615	-1.35652	-1.5777
	0.818762	-1.33493	-1.54108
	0.84716	-1.31328	-1.50428
	0.875816	-1.29156	-1.46731
	0.904721	-1.26977	-1.43016
	0.933885	-1.24792	-1.39285
	0.963307	-1.226	-1.35536
	0.992988	-1.20402	-1.31771
	1.02293	-1.18197	-1.27989
	1.05312	-1.15986	-1.24191
	1.08358	-1.13768	-1.20376
	1.11431	-1.11544	-1.16546
	1.14529	-1.09314	-1.12699
	1.17654	-1.07077	-1.08837
	1.20806	-1.04834	-1.04959
	0.115947	-1.91728	-2.48953
	0.132147	-1.9011	-2.45312
	0.148591	-1.88483	-2.41647
	0.165282	-1.86848	-2.37956
	0.18222	-1.85205	-2.3424
	0.199407	-1.83554	-2.305
	0.216845	-1.81894	-2.26734
	0.234536	-1.80227	-2.22945
	0.25248	-1.78552	-2.19131
	0.27068	-1.76868	-2.15293
	0.289137	-1.75177	-2.11431
	0.307853	-1.73477	-2.07546
	0.326829	-1.7177	-2.03636
	0.346067	-1.70054	-1.99704
	0.365568	-1.6833	-1.95748
	0.385334	-1.66599	-1.91768
	0.405367	-1.6486	-1.87766
	0.425668	-1.63112	-1.83741
	0.446238	-1.61357	-1.79694
	0.467078	-1.59594	-1.75624
	0.488193	-1.57823	-1.71532
	0.509578	-1.56044	-1.67417
	0.100682	-1.90581	-2.4958
	0.101595	-1.87813	-2.46559
	0.102729	-1.85036	-2.43503
	0.104087	-1.82248	-2.40414
	0.105672	-1.79452	-2.37291
	0.107485	-1.76645	-2.34135
	0.109528	-1.73828	-2.30946
	0.111804	-1.71002	-2.27724
	0.114315	-1.68167	-2.24469
	0.117062	-1.65321	-2.21181
	0.120049	-1.62466	-2.17861
	0.123277	-1.59601	-2.14508
	0.108841	-1.92172	-2.48772
	0.117942	-1.90995	-2.44946
	0.127293	-1.8981	-2.4109
	0.136895	-1.88615	-2.37205
	0.146752	-1.87411	-2.33289
	0.156864	-1.86198	-2.29345
	0.167234	-1.84976	-2.25371
	0.177863	-1.83744	-2.21368
	0.188754	-1.82504	-2.17337
	0.199909	-1.81254	-2.13276
	0.211328	-1.79995	-2.09187
	0.223015	-1.78727	-2.0507
	0.23497	-1.7745	-2.00925
	0.247196	-1.76164	-1.96751
	0.259695	-1.74869	-1.9255
	0.272468	-1.73565	-1.8832
	0.125073	-1.91855	-2.48725
	0.149286	-1.90214	-2.45596
	0.173712	-1.88566	-2.42448
	0.198352	-1.86913	-2.39279
	0.223207	-1.85253	-2.3609
	0.24828	-1.83586	-2.32882
	0.273569	-1.81914	-2.29653
	0.299078	-1.80235	-2.26405
	0.324808	-1.7855	-2.23136
	0.350759	-1.76858	-2.19849
	0.376934	-1.7516	-2.16543
	0.403332	-1.73456	-2.13217
	0.429955	-1.71746	-2.09873
	0.456807	-1.7003	-2.06509
	0.483885	-1.68307	-2.03127
	0.511193	-1.66578	-1.99726
	0.538734	-1.64843	-1.96307
	0.566504	-1.63102	-1.9287
	0.594504	-1.61354	-1.89414
	0.622742	-1.59601	-1.85941
	0.651213	-1.57841	-1.8245
	0.679922	-1.56075	-1.78941
	0.708869	-1.54304	-1.75414
	0.738053	-1.52526	-1.7187
	0.767475	-1.50742	-1.68309
	0.797139	-1.48952	-1.64731
	0.827045	-1.47157	-1.61136
	0.857197	-1.45355	-1.57524
	0.88759	-1.43547	-1.53896
	0.91823	-1.41734	-1.50251
	0.949115	-1.39914	-1.4659
	0.98025	-1.38089	-1.42912
	1.01163	-1.36257	-1.39219
	1.04326	-1.3442	-1.3551
	1.07514	-1.32577	-1.31785
	1.10727	-1.30729	-1.28045
	1.13966	-1.28874	-1.24289
	1.1723	-1.27014	-1.20518
	1.2052	-1.25148	-1.16732
	1.23834	-1.23276	-1.12931
	1.27175	-1.21398	-1.09116
	1.30541	-1.19515	-1.05286
	1.33934	-1.17626	-1.01441
	0.102686	-1.91791	-2.47932
	0.104564	-1.90083	-2.43998
	0.106704	-1.88365	-2.4003
	0.109109	-1.86638	-2.36029
	0.111783	-1.849	-2.31993
	0.114726	-1.83154	-2.27924
	0.117941	-1.81398	-2.23822
	0.121431	-1.79632	-2.19687
	0.125197	-1.77856	-2.15518
	0.129241	-1.7607	-2.11317
	0.133566	-1.74276	-2.07084
	0.138173	-1.72472	-2.02818
	0.0978541	-1.92079	-2.47236
	0.0938111	-1.9051	-2.4334
	0.090025	-1.88932	-2.39407
	0.086498	-1.87346	-2.35436
	0.0832324	-1.8575	-2.31429
	0.0802311	-1.84145	-2.27385
	0.0774959	-1.82532	-2.23305
	0.0750295	-1.80909	-2.19188
	0.072834	-1.79277	-2.15034
	0.0709119	-1.77636	-2.10845
	0.134945	-1.91732	-2.4935
	0.167866	-1.89822	-2.47591
	0.200914	-1.87908	-2.45817
	0.234091	-1.8599	-2.44029
	0.267398	-1.84069	-2.42227
	0.300835	-1.82143	-2.40411
	0.334404	-1.80214	-2.38581
	0.368105	-1.78281	-2.36737
	0.40194	-1.76345	-2.3488
	0.43591	-1.74404	-2.33009
	0.470012	-1.7246	-2.31124
	0.50425	-1.70512	-2.29226
	0.538627	-1.6856	-2.27315
	0.573139	-1.66605	-2.2539
	0.607795	-1.64645	-2.23452
	0.642586	-1.62683	-2.21501
	0.677516	-1.60716	-2.19537
	0.71259	-1.58745	-2.1756
	0.747803	-1.56771	-2.1557
	0.78316	-1.54793	-2.13568
	0.81866	-1.52811	-2.11553
	0.854307	-1.50826	-2.09525
	0.890094	-1.48837	-2.07485
	0.926033	-1.46844	-2.05432
	0.962115	-1.44848	-2.03368
	0.998344	-1.42848	-2.01291
	1.03472	-1.40844	-1.99202
	1.07125	-1.38836	-1.971
	1.10793	-1.36825	-1.94987
	1.14475	-1.3481	-1.92862
	1.18173	-1.32791	-1.90726
	1.21886	-1.30769	-1.88577
	1.25615	-1.28743	-1.86418
	1.29359	-1.26714	-1.84247
	1.33118	-1.24681	-1.82064
	1.36892	-1.22644	-1.7987
	1.40682	-1.20603	-1.77666
	1.44489	-1.18559	-1.7545
	1.4831	-1.16511	-1.73223
	1.52148	-1.1446	-1.70985
	1.56001	-1.12405	-1.68736
	1.5987	-1.10347	-1.66477
	1.63755	-1.08285	-1.64208
	1.67657	-1.06219	-1.61928
	1.71574	-1.0415	-1.59637
	0.123384	-1.94731	-2.47664
	0.144819	-1.95818	-2.44209
	0.166456	-1.96898	-2.4073
	0.188298	-1.97973	-2.37229
	0.210345	-1.99041	-2.33704
	0.2326	-2.00102	-2.30156
	0.255064	-2.01158	-2.26584
	0.277738	-2.02208	-2.22991
	0.300623	-2.03252	-2.19375
	0.323722	-2.04289	-2.15736
	0.347036	-2.0532	-2.12075
	0.370565	-2.06345	-2.08391
	0.394312	-2.07364	-2.04686
	0.418279	-2.08377	-2.00958
	0.442463	-2.09384	-1.97209
	0.466873	-2.10385	-1.93438
	0.491504	-2.1138	-1.89645
	0.516361	-2.12368	-1.85831
	0.541443	-2.1335	-1.81996
	0.56675	-2.14327	-1.7814
	0.592287	-2.15298	-1.74263
	0.618053	-2.16261	-1.70365
	0.644053	-2.1722	-1.66446
	0.670283	-2.18172	-1.62507
	0.69675	-2.19118	-1.58547
	0.723451	-2.20058	-1.54567
	0.750385	-2.20993	-1.50568
	0.777561	-2.2192	-1.46548
	0.804975	-2.22843	-1.42508
	0.832627	-2.23759	-1.38449
	0.860525	-2.24669	-1.3437
	0.888664	-2.25573	-1.30273
	0.917045	-2.26472	-1.26155
	0.945676	-2.27364	-1.22019
	0.974549	-2.2825	-1.17864
	1.00367	-2.29131	-1.13691
	1.03305	-2.30005	-1.09498
	1.06266	-2.30874	-1.05288
	1.09254	-2.31737	-1.01059
	1.12266	-2.32593	-0.968123
	1.15305	-2.33445	-0.925475
	1.18368	-2.3429	-0.882652
	1.21457	-2.35129	-0.839652
	0.114114	-1.92516	-2.47247
	0.126325	-1.91385	-2.4337
	0.138787	-1.90248	-2.39466
	0.151502	-1.89102	-2.35535
	0.164472	-1.8795	-2.31576
	0.177698	-1.8679	-2.27591
	0.191181	-1.85623	-2.23579
	0.204925	-1.84448	-2.19539
	0.218929	-1.83266	-2.15474
	0.233197	-1.82077	-2.11382
	0.24773	-1.8088	-2.07264
	0.262529	-1.79676	-2.0312
	0.277596	-1.78465	-1.9895
	0.292934	-1.77247	-1.94754
	0.308542	-1.7602	-1.90533
	0.324424	-1.74788	-1.86287
	0.34058	-1.73547	-1.82015
	0.357013	-1.723	-1.77718
	0.122526	-1.92846	-2.4753
	0.143128	-1.92047	-2.43941
	0.163961	-1.91242	-2.4033
	0.185024	-1.90431	-2.36697
	0.20632	-1.89613	-2.33041
	0.227851	-1.88789	-2.29363
	0.249617	-1.87959	-2.25664
	0.271619	-1.87122	-2.21942
	0.293861	-1.86279	-2.18198
	0.316341	-1.8543	-2.14434
	0.339064	-1.84574	-2.10647
	0.362028	-1.83712	-2.0684
	0.385236	-1.82844	-2.03011
	0.40869	-1.8197	-1.99161
	0.432389	-1.81089	-1.95291
	0.456336	-1.80202	-1.914
	0.480533	-1.79309	-1.87489
	0.504984	-1.7841	-1.83558
	0.52968	-1.77505	-1.79606
	0.554635	-1.76593	-1.75634
	0.57984	-1.75675	-1.71643
	0.605303	-1.74751	-1.67632
	0.631025	-1.73821	-1.63601
	0.657004	-1.72885	-1.59552
	0.683242	-1.71943	-1.55482
	0.709738	-1.70994	-1.51394
	0.7365	-1.70039	-1.47288
	0.76352	-1.69079	-1.43162
	0.790807	-1.68112	-1.39018
	0.818361	-1.67139	-1.34856
	0.84618	-1.6616	-1.30675
	0.87427	-1.65175	-1.26477
	0.902627	-1.64184	-1.22261
	0.931254	-1.63187	-1.18027
	0.960152	-1.62184	-1.13775
	0.989324	-1.61175	-1.09507
	1.01877	-1.6016	-1.05221
	1.04849	-1.59139	-1.00918
	1.07848	-1.58112	-0.965988
	1.10875	-1.57079	-0.922627
	1.1393	-1.56041	-0.879098
	1.17013	-1.54996	-0.83541
	1.20124	-1.53945	-0.791561
	0.110448	-1.91384	-2.47671
	0.118979	-1.89123	-2.44217
	0.127745	-1.86855	-2.40734
	0.13675	-1.84578	-2.37223
	0.145995	-1.82295	-2.33682
	0.155482	-1.80004	-2.30114
	0.165212	-1.77705	-2.26517
	0.175188	-1.75399	-2.22892
	0.185411	-1.73086	-2.19239
	0.195882	-1.70765	-2.15557
	0.206605	-1.68437	-2.11848
	0.21758	-1.66101	-2.08112
	0.228809	-1.63758	-2.04348
	0.240295	-1.61408	-2.00557
	0.105217	-1.91277	-2.47656
	0.10852	-1.88909	-2.44184
	0.11206	-1.86532	-2.40681
	0.115841	-1.84146	-2.37145
	0.119866	-1.81754	-2.33577
	0.124134	-1.79352	-2.29979
	0.128649	-1.76944	-2.26348
	0.133413	-1.74527	-2.22686
	0.138427	-1.72102	-2.18993
	0.143694	-1.69669	-2.15269
	0.149216	-1.67229	-2.11514
	0.154994	-1.6478	-2.07729
	0.122387	-1.9468	-2.47824
	0.142816	-1.95715	-2.44529
	0.163437	-1.96744	-2.41209
	0.184253	-1.97767	-2.37866
	0.205267	-1.98784	-2.34499
	0.226478	-1.99794	-2.31109
	0.247889	-2.00798	-2.27694
	0.269501	-2.01797	-2.24257
	0.291316	-2.02789	-2.20796
	0.313334	-2.03775	-2.17312
	0.335559	-2.04755	-2.13805
	0.357991	-2.05729	-2.10275
	0.380631	-2.06696	-2.06723
	0.403481	-2.07658	-2.03148
	0.426541	-2.08614	-1.9955
	0.449816	-2.09563	-1.9593
	0.473307	-2.10506	-1.92288
	0.497012	-2.11443	-1.88623
	0.520934	-2.12375	-1.84937
	0.545074	-2.133	-1.8123
	0.569434	-2.14218	-1.775
	0.594016	-2.15131	-1.73749
	0.61882	-2.16038	-1.69976
	0.643848	-2.16939	-1.66183
	0.669102	-2.17834	-1.62368
	0.694582	-2.18723	-1.58532
	0.720291	-2.19605	-1.54676
	0.74623	-2.20482	-1.50799
	0.772402	-2.21352	-1.46901
	0.798803	-2.22217	-1.42983
	0.825439	-2.23075	-1.39045
	0.852307	-2.23928	-1.35087
	0.879414	-2.24775	-1.31109
	0.906758	-2.25616	-1.27111
	0.93434	-2.2645	-1.23093
	0.96216	-2.27279	-1.19057
	0.990225	-2.28102	-1.15
	1.01853	-2.28919	-1.10925
	1.04708	-2.2973	-1.06831
	1.07587	-2.30535	-1.02718
	1.10491	-2.31334	-0.985857
	1.1342	-2.32127	-0.944352
	1.16373	-2.32915	-0.902664
	1.19352	-2.33696	-0.860795
	1.22356	-2.34472	-0.818746
	0.11136	-1.93084	-2.46098
	0.119861	-1.92385	-2.41741
	0.128636	-1.91678	-2.37354
	0.13769	-1.90964	-2.32936
	0.147023	-1.9024	-2.28488
	0.156638	-1.89508	-2.2401
	0.166536	-1.88768	-2.19502
	0.17672	-1.88019	-2.14964
	0.187191	-1.87262	-2.10398
	0.19795	-1.86497	-2.05801
	0.209001	-1.85723	-2.01176
	0.220345	-1.84941	-1.96522
	0.231983	-1.84151	-1.91839
	0.243918	-1.83352	-1.87127
	0.256151	-1.82545	-1.82388
	0.114416	-1.91666	-2.46664
	0.125951	-1.8955	-2.42876
	0.13774	-1.87427	-2.3906
	0.149784	-1.85297	-2.35218
	0.162085	-1.83159	-2.31348
	0.174645	-1.81013	-2.2745
	0.187465	-1.78859	-2.23527
	0.200548	-1.76698	-2.19576
	0.213895	-1.7453	-2.15599
	0.227508	-1.72353	-2.11596
	0.241388	-1.70169	-2.07567
	0.255537	-1.67978	-2.03511
	0.269957	-1.65779	-1.9943
	0.28465	-1.63572	-1.95323
	0.13546	-1.92618	-2.4759
	0.167971	-1.91458	-2.4474
	0.20067	-1.90293	-2.41875
	0.233556	-1.89124	-2.38994
	0.266631	-1.87949	-2.36098
	0.299895	-1.8677	-2.33188
	0.33335	-1.85586	-2.30262
	0.366996	-1.84397	-2.27321
	0.400835	-1.83202	-2.24366
	0.434869	-1.82004	-2.21397
	0.469094	-1.808	-2.18412
	0.503516	-1.79591	-2.15414
	0.538135	-1.78378	-2.12402
	0.572951	-1.7716	-2.09375
	0.607963	-1.75937	-2.06334
	0.643176	-1.74709	-2.0328
	0.67859	-1.73477	-2.00212
	0.714201	-1.72239	-1.97131
	0.750016	-1.70997	-1.94036
	0.786033	-1.6975	-1.90928
	0.822254	-1.68498	-1.87807
	0.85868	-1.67242	-1.84672
	0.895307	-1.65981	-1.81525
	0.932143	-1.64715	-1.78365
	0.969189	-1.63444	-1.75192
	1.00644	-1.62168	-1.72007
	1.04389	-1.60889	-1.6881
	1.08156	-1.59604	-1.656
	1.11944	-1.58314	-1.62378
	1.15752	-1.5702	-1.59145
	1.19582	-1.5572	-1.55899
	1.23434	-1.54417	-1.52642
	1.27306	-1.53109	-1.49373
	1.312	-1.51795	-1.46093
	1.35115	-1.50478	-1.42801
	1.39052	-1.49156	-1.39498
	1.4301	-1.47829	-1.36185
	1.4699	-1.46497	-1.3286
	1.50992	-1.45161	-1.29525
	1.55016	-1.4382	-1.26179
	1.59061	-1.42475	-1.22823
	1.63128	-1.41125	-1.19456
	0.108899	-1.91425	-2.46933
	0.114902	-1.89068	-2.43411
	0.121145	-1.86703	-2.39857
	0.12763	-1.8433	-2.36274
	0.134358	-1.8195	-2.3266
	0.141331	-1.79561	-2.29016
	0.148552	-1.77165	-2.25341
	0.156022	-1.74761	-2.21637
	0.163744	-1.72349	-2.17903
	0.171718	-1.69929	-2.1414
	0.179948	-1.67501	-2.10347
	0.188434	-1.65065	-2.06525
	0.097366	-1.97848	-2.49433
	0.091623	-2.01915	-2.48399
	0.0859074	-2.05975	-2.4732
	0.0802221	-2.10029	-2.46199
	0.0745697	-2.14075	-2.45034
	0.0689529	-2.18115	-2.43826
	0.0633742	-2.22148	-2.42575
	0.0578369	-2.26173	-2.4128
	0.0523434	-2.30191	-2.39942
	0.0468967	-2.34203	-2.38561
	0.0414992	-2.38207	-2.37136
	0.0361537	-2.42204	-2.35669
	0.0308629	-2.46193	-2.34159
	0.0256296	-2.50176	-2.32605
	0.0204565	-2.54151	-2.31008
	0.0153463	-2.58119	-2.29368
	0.0103017	-2.62079	-2.27686
	0.00532545	-2.66032	-2.2596
	0.000420201	-2.69978	-2.24192
	-0.00441131	-2.73916	-2.22381
	-0.00916639	-2.77847	-2.20527
	-0.0138423	-2.8177	-2.18631
	-0.0184364	-2.85686	-2.16691
	-0.022946	-2.89594	-2.1471
	-0.0273684	-2.93494	-2.12686
	-0.0317009	-2.97387	-2.10619
	-0.0359408	-3.01273	-2.0851
	-0.0400855	-3.0515	-2.06359
	-0.044132	-3.0902	-2.04165
	-0.0480783	-3.12882	-2.0193
	-0.0519213	-3.16737	-1.99652
	-0.0556582	-3.20584	-1.97332
	-0.0592865	-3.24423	-1.9497
	-0.0628037	-3.28254	-1.92566
	-0.066207	-3.32077	-1.90121
	-0.0694934	-3.35892	-1.87634
	-0.0726611	-3.397	-1.85105
	-0.0757066	-3.43499	-1.82534
	-0.0786279	-3.47291	-1.79922
	-0.0814221	-3.51075	-1.77268
	-0.0840869	-3.5485	-1.74574
	-0.0866189	-3.58618	-1.71838
	-0.0890164	-3.62377	-1.69061
	-0.0912762	-3.66129	-1.66242
	-0.0933959	-3.69873	-1.63383
	-0.095373	-3.73608	-1.60483
	-0.0972045	-3.77335	-1.57542
	0.110308	-1.90223	-2.48215
	0.117653	-1.86667	-2.45976
	0.125169	-1.83103	-2.43708
	0.132858	-1.79533	-2.41411
	0.140723	-1.75957	-2.39086
	0.148765	-1.72373	-2.36733
	0.156986	-1.68783	-2.34351
	0.165388	-1.65186	-2.31941
	0.173972	-1.61582	-2.29502
	0.182741	-1.57972	-2.27035
	0.191695	-1.54355	-2.24541
	0.200838	-1.50731	-2.22019
	0.21017	-1.471	-2.19469
	0.219694	-1.43462	-2.16891
	0.10573	-1.91697	-2.46958
	0.108559	-1.89612	-2.43458
	0.111625	-1.8752	-2.39926
	0.114929	-1.85418	-2.36361
	0.118472	-1.83309	-2.32763
	0.122257	-1.81192	-2.29132
	0.126287	-1.79066	-2.2547
	0.130563	-1.76933	-2.21775
	0.135087	-1.74791	-2.18049
	0.139861	-1.72641	-2.14291
	0.144887	-1.70482	-2.10501
	0.150168	-1.68316	-2.0668
	0.10773	-1.90998	-2.4646
	0.111467	-1.88069	-2.43202
	0.115425	-1.85136	-2.39909
	0.119609	-1.82198	-2.36582
	0.124018	-1.79254	-2.33222
	0.128655	-1.76305	-2.29828
	0.133523	-1.73351	-2.264
	0.138624	-1.70392	-2.2294
	0.14396	-1.67427	-2.19446
	0.149532	-1.64458	-2.15919
	0.155344	-1.61483	-2.12359
	0.113694	-1.92641	-2.45616
	0.123436	-1.91355	-2.41516
	0.133443	-1.90065	-2.37385
	0.143716	-1.8877	-2.33223
	0.154258	-1.87469	-2.2903
	0.16507	-1.86163	-2.24807
	0.176153	-1.84852	-2.20552
	0.187511	-1.83535	-2.16268
	0.199145	-1.82214	-2.11954
	0.211057	-1.80887	-2.0761
	0.223249	-1.79555	-2.03236
	0.235722	-1.78218	-1.98832
	0.248479	-1.76875	-1.94399
	0.261521	-1.75527	-1.89937
	0.274851	-1.74175	-1.85446
	0.129762	-1.92659	-2.45625
	0.154444	-1.91249	-2.42285
	0.17934	-1.89837	-2.38925
	0.20445	-1.88423	-2.35545
	0.229776	-1.87007	-2.32145
	0.25532	-1.8559	-2.28725
	0.281082	-1.84171	-2.25285
	0.307064	-1.8275	-2.21825
	0.333266	-1.81327	-2.18346
	0.359692	-1.79902	-2.14848
	0.38634	-1.78475	-2.1133
	0.413213	-1.77047	-2.07794
	0.440311	-1.75617	-2.04238
	0.467639	-1.74184	-2.00664
	0.495193	-1.7275	-1.9707
	0.52298	-1.71315	-1.93459
	0.550992	-1.69877	-1.89829
	0.579238	-1.68437	-1.8618
	0.607717	-1.66996	-1.82514
	0.63643	-1.65552	-1.7883
	0.665377	-1.64107	-1.75127
	0.694561	-1.6266	-1.71408
	0.723984	-1.61211	-1.6767
	0.753643	-1.59761	-1.63916
	0.783545	-1.58308	-1.60144
	0.813684	-1.56854	-1.56355
	0.844066	-1.55398	-1.5255
	0.874693	-1.53939	-1.48727
	0.905561	-1.5248	-1.44888
	0.936672	-1.51018	-1.41033
	0.968033	-1.49554	-1.37161
	0.999639	-1.48089	-1.33273
	1.03149	-1.46621	-1.2937
	1.06359	-1.45152	-1.2545
	1.09595	-1.43681	-1.21515
	1.12855	-1.42208	-1.17564
	1.16141	-1.40733	-1.13598
	1.19452	-1.39257	-1.09616
	1.22788	-1.37778	-1.0562
	1.2615	-1.36298	-1.01609
	1.29536	-1.34816	-0.975832
	1.3295	-1.33332	-0.93543
	0.121342	-1.9177	-2.45878
	0.13759	-1.89472	-2.42786
	0.154038	-1.87172	-2.3967
	0.170688	-1.84869	-2.36528
	0.187542	-1.82565	-2.33361
	0.2046	-1.80259	-2.30169
	0.221865	-1.7795	-2.26952
	0.239339	-1.7564	-2.23711
	0.257021	-1.73328	-2.20444
	0.274916	-1.71014	-2.17154
	0.293023	-1.68697	-2.13839
	0.311344	-1.66379	-2.105
	0.329881	-1.64059	-2.07137
	0.348635	-1.61736	-2.0375
	0.367608	-1.59412	-2.00339
	0.386802	-1.57086	-1.96905
	0.406217	-1.54758	-1.93447
	0.425857	-1.52427	-1.89966
	0.445717	-1.50095	-1.86461
	0.465807	-1.47761	-1.82934
	0.486127	-1.45424	-1.79383
	0.12244	-1.93485	-2.45203
	0.139823	-1.92902	-2.41437
	0.157445	-1.92316	-2.37646
	0.175307	-1.91728	-2.3383
	0.193411	-1.91138	-2.29989
	0.211757	-1.90545	-2.26123
	0.230349	-1.89951	-2.22233
	0.249186	-1.89355	-2.18318
	0.268271	-1.88756	-2.1438
	0.287606	-1.88155	-2.10416
	0.307191	-1.87552	-2.0643
	0.327028	-1.86947	-2.02419
	0.347119	-1.86339	-1.98384
	0.367465	-1.8573	-1.94327
	0.388068	-1.85118	-1.90246
	0.408929	-1.84504	-1.86142
	0.430049	-1.83888	-1.82014
	0.45143	-1.8327	-1.77865
	0.473074	-1.82649	-1.73692
	0.494984	-1.82027	-1.69497
	0.517156	-1.81402	-1.6528
	0.539598	-1.80775	-1.6104
	0.562303	-1.80145	-1.56779
	0.585283	-1.79514	-1.52496
	0.608529	-1.78881	-1.48191
	0.632049	-1.78245	-1.43865
	0.655844	-1.77607	-1.39517
	0.679914	-1.76967	-1.35148
	0.704258	-1.76325	-1.30759
	0.728881	-1.7568	-1.26348
	0.753783	-1.75034	-1.21918
	0.778963	-1.74385	-1.17466
	0.804426	-1.73734	-1.12995
	0.830172	-1.73081	-1.08503
	0.856201	-1.72425	-1.03991
	0.882516	-1.71768	-0.994602
	0.909115	-1.71108	-0.949094
	0.936004	-1.70447	-0.903393
	0.96318	-1.69782	-0.8575
	0.990648	-1.69116	-0.811418
	1.01841	-1.68448	-0.765148
	1.04646	-1.67777	-0.718693
	1.0748	-1.67105	-0.672049
	0.129325	-1.95445	-2.43959
	0.151519	-1.96545	-2.4037
	0.173935	-1.97641	-2.36759
	0.196573	-1.98734	-2.33125
	0.219436	-1.99824	-2.29468
	0.242525	-2.0091	-2.2579
	0.26584	-2.01993	-2.22089
	0.289384	-2.03074	-2.18366
	0.313158	-2.04151	-2.14622
	0.337164	-2.05225	-2.10856
	0.361401	-2.06295	-2.07068
	0.385873	-2.07362	-2.03259
	0.410582	-2.08426	-1.99429
	0.435525	-2.09486	-1.95577
	0.460705	-2.10544	-1.91705
	0.486127	-2.11598	-1.87812
	0.511787	-2.12649	-1.83898
	0.537693	-2.13697	-1.79964
	0.563836	-2.14741	-1.7601
	0.59023	-2.15782	-1.72036
	0.616865	-2.1682	-1.68041
	0.64375	-2.17854	-1.64027
	0.670881	-2.18886	-1.59993
	0.698262	-2.19914	-1.55939
	0.725893	-2.20938	-1.51866
	0.753779	-2.21959	-1.47774
	0.781914	-2.22977	-1.43663
	0.810303	-2.23992	-1.39533
	0.838951	-2.25003	-1.35384
	0.867852	-2.26011	-1.31216
	0.897016	-2.27016	-1.27031
	0.926434	-2.28017	-1.22827
	0.956115	-2.29016	-1.18605
	0.986057	-2.3001	-1.14364
	1.01626	-2.31002	-1.10107
	1.04673	-2.3199	-1.05831
	1.07746	-2.32975	-1.01539
	1.10845	-2.33956	-0.972283
	1.13972	-2.34934	-0.929012
	1.17125	-2.35909	-0.885574
	1.20305	-2.3688	-0.841967
	1.23512	-2.37848	-0.798193
	0.129325	-1.95445	-2.43959
	0.151519	-1.96545	-2.4037
	0.173935	-1.97641	-2.36759
	0.196573	-1.98734	-2.33125
	0.219436	-1.99824	-2.29468
	0.242525	-2.0091	-2.2579
	0.26584	-2.01993	-2.22089
	0.289384	-2.03074	-2.18366
	0.313158	-2.04151	-2.14622
	0.337164	-2.05225	-2.10856
	0.361401	-2.06295	-2.07068
	0.385873	-2.07362	-2.03259
	0.410582	-2.08426	-1.99429
	0.435525	-2.09486	-1.95577
	0.460705	-2.10544	-1.91705
	0.486127	-2.11598	-1.87812
	0.511787	-2.12649	-1.83898
	0.537693	-2.13697	-1.79964
	0.563836	-2.14741	-1.7601
	0.59023	-2.15782	-1.72036
	0.616865	-2.1682	-1.68041
	0.64375	-2.17854	-1.64027
	0.670881	-2.18886	-1.59993
	0.698262	-2.19914	-1.55939
	0.725893	-2.20938	-1.51866
	0.753779	-2.21959	-1.47774
	0.781914	-2.22977	-1.43663
	0.810303	-2.23992	-1.39533
	0.838951	-2.25003	-1.35384
	0.867852	-2.26011	-1.31216
	0.897016	-2.27016	-1.27031
	0.926434	-2.28017	-1.22827
	0.956115	-2.29016	-1.18605
	0.986057	-2.3001	-1.14364
	1.01626	-2.31002	-1.10107
	1.04673	-2.3199	-1.05831
	1.07746	-2.32975	-1.01539
	1.10845	-2.33956	-0.972283
	1.13972	-2.34934	-0.929012
	1.17125	-2.35909	-0.885574
	1.20305	-2.3688	-0.841967
	1.23512	-2.37848	-0.798193
	0.113462	-1.9127	-2.44536
	0.11977	-1.88194	-2.41517
	0.126278	-1.85114	-2.38468
	0.132987	-1.82032	-2.35389
	0.139899	-1.78945	-2.32279
	0.147016	-1.75856	-2.2914
	0.15434	-1.72763	-2.25971
	0.161872	-1.69666	-2.22773
	0.169616	-1.66566	-2.19545
	0.177571	-1.63463	-2.16289
	0.185741	-1.60356	-2.13002
	0.194127	-1.57246	-2.09687
	0.102585	-1.96415	-2.43751
	0.0980488	-1.98484	-2.39937
	0.0937459	-2.00548	-2.36083
	0.0896783	-2.02608	-2.32189
	0.0858492	-2.04664	-2.28256
	0.0822602	-2.06716	-2.24283
	0.0789143	-2.08764	-2.2027
	0.0758139	-2.10807	-2.16219
	0.0729611	-2.12845	-2.12129
	0.070359	-2.1488	-2.08
	0.0680094	-2.16911	-2.03832
	0.0659152	-2.18937	-1.99625
	0.0640787	-2.20959	-1.95381
	0.062502	-2.22976	-1.91098
	0.0611881	-2.24989	-1.86777
	0.0601385	-2.26998	-1.82418
	0.0593566	-2.29002	-1.78021
	0.0588439	-2.31002	-1.73587
	0.0586033	-2.32997	-1.69116
	0.0586369	-2.34988	-1.64607
	0.0589471	-2.36975	-1.60061
	0.0595361	-2.38957	-1.55479
	0.0604061	-2.40935	-1.5086
	0.0615598	-2.42908	-1.46205
	0.0629996	-2.44877	-1.41512
	0.064727	-2.46841	-1.36784
	0.14032	-1.94378	-2.45385
	0.173424	-1.94411	-2.4323
	0.206662	-1.94443	-2.41059
	0.240036	-1.94473	-2.38873
	0.273547	-1.945	-2.36673
	0.307196	-1.94525	-2.34457
	0.340984	-1.94549	-2.32226
	0.374912	-1.9457	-2.29981
	0.408981	-1.94589	-2.2772
	0.443193	-1.94607	-2.25445
	0.477545	-1.94622	-2.23156
	0.512041	-1.94635	-2.20852
	0.54668	-1.94646	-2.18534
	0.581467	-1.94655	-2.16201
	0.616398	-1.94662	-2.13855
	0.651475	-1.94666	-2.11494
	0.686705	-1.94669	-2.09119
	0.722078	-1.9467	-2.0673
	0.757607	-1.94668	-2.04327
	0.793279	-1.94665	-2.01911
	0.829107	-1.94659	-1.99482
	0.865086	-1.94652	-1.97038
	0.901221	-1.94642	-1.94581
	0.937508	-1.9463	-1.92111
	0.973951	-1.94616	-1.89627
	1.01055	-1.946	-1.87131
	1.0473	-1.94582	-1.84621
	1.08421	-1.94561	-1.82099
	1.12128	-1.94539	-1.79563
	1.15851	-1.94514	-1.77015
	1.19589	-1.94488	-1.74455
	1.23344	-1.94459	-1.71881
	1.27115	-1.94428	-1.69295
	1.30902	-1.94395	-1.66698
	1.34706	-1.9436	-1.64087
	1.38526	-1.94323	-1.61465
	1.42362	-1.94283	-1.5883
	1.46215	-1.94242	-1.56184
	1.50084	-1.94198	-1.53526
	1.5397	-1.94152	-1.50856
	1.57873	-1.94104	-1.48174
	1.61792	-1.94054	-1.45481
	1.65729	-1.94002	-1.42777
	1.69682	-1.93948	-1.40061
	1.73652	-1.93891	-1.37334
	1.7764	-1.93832	-1.34596
	1.81644	-1.93772	-1.31848
	0.0990775	-1.94016	-2.43689
	0.0910455	-1.93684	-2.39811
	0.0832586	-1.93348	-2.35893
	0.0757184	-1.93008	-2.31934
	0.0684283	-1.92664	-2.27934
	0.0613902	-1.92315	-2.23895
	0.054607	-1.91962	-2.19816
	0.0480807	-1.91604	-2.15696
	0.0418148	-1.91242	-2.11537
	0.0358107	-1.90876	-2.07338
	0.0300716	-1.90505	-2.031
	0.130569	-1.9559	-2.43183
	0.152932	-1.96691	-2.39563
	0.175518	-1.97789	-2.35921
	0.198331	-1.98884	-2.32255
	0.22137	-1.99975	-2.28567
	0.244638	-2.01063	-2.24857
	0.268135	-2.02147	-2.21124
	0.291863	-2.03228	-2.17369
	0.315824	-2.04305	-2.13591
	0.340018	-2.0538	-2.09792
	0.364448	-2.0645	-2.05971
	0.389115	-2.07517	-2.02129
	0.41402	-2.08581	-1.98265
	0.439164	-2.09641	-1.9438
	0.464545	-2.10698	-1.90473
	0.490172	-2.11751	-1.86545
	0.516041	-2.12801	-1.82597
	0.542156	-2.13847	-1.78628
	0.568516	-2.14889	-1.74638
	0.595123	-2.15929	-1.70628
	0.62198	-2.16964	-1.66598
	0.649086	-2.17996	-1.62548
	0.676443	-2.19025	-1.58477
	0.704049	-2.2005	-1.54387
	0.73191	-2.21071	-1.50277
	0.760029	-2.22089	-1.46148
	0.788402	-2.23103	-1.42
	0.817029	-2.24114	-1.37832
	0.845918	-2.2512	-1.33646
	0.875066	-2.26124	-1.29441
	0.904471	-2.27124	-1.25217
	0.934143	-2.2812	-1.20974
	0.964074	-2.29112	-1.16714
	0.99427	-2.30101	-1.12435
	1.02473	-2.31086	-1.08138
	1.05546	-2.32068	-1.03823
	1.08646	-2.33046	-0.994914
	1.11772	-2.3402	-0.951418
	1.14925	-2.34991	-0.907746
	1.18106	-2.35957	-0.863906
	1.21314	-2.36921	-0.819898
	1.24549	-2.3788	-0.775721
	0.126834	-1.9269	-2.43508
	0.145448	-1.90892	-2.40213
	0.164273	-1.89091	-2.36894
	0.18331	-1.87286	-2.33553
	0.20256	-1.85478	-2.30189
	0.222025	-1.83667	-2.26801
	0.241707	-1.81852	-2.23391
	0.261607	-1.80035	-2.19958
	0.281725	-1.78214	-2.16503
	0.302064	-1.76389	-2.13026
	0.322625	-1.74562	-2.09526
	0.343409	-1.72731	-2.06005
	0.364418	-1.70896	-2.02461
	0.385653	-1.69059	-1.98896
	0.407115	-1.67218	-1.95309
	0.428807	-1.65373	-1.91701
	0.45073	-1.63525	-1.88072
	0.472881	-1.61675	-1.84421
	0.495266	-1.5982	-1.8075
	0.517885	-1.57962	-1.77057
	0.540742	-1.56101	-1.73344
	0.563832	-1.54236	-1.6961
	0.587164	-1.52368	-1.65856
	0.61073	-1.50496	-1.62081
	0.634541	-1.48621	-1.58287
	0.658594	-1.46742	-1.54472
	0.682885	-1.4486	-1.50638
	0.140313	-1.9492	-2.43025
	0.171308	-1.9521	-2.4
	0.202493	-1.95498	-2.36958
	0.233866	-1.95783	-2.339
	0.265432	-1.96066	-2.30825
	0.297188	-1.96345	-2.27734
	0.329138	-1.96623	-2.24627
	0.361281	-1.96897	-2.21505
	0.393619	-1.97169	-2.18366
	0.426152	-1.97438	-2.15211
	0.458885	-1.97704	-2.12041
	0.491811	-1.97968	-2.08855
	0.524943	-1.98229	-2.05654
	0.558266	-1.98486	-2.02438
	0.591795	-1.98742	-1.99207
	0.625525	-1.98995	-1.9596
	0.659459	-1.99245	-1.92699
	0.693594	-1.99492	-1.89423
	0.727934	-1.99736	-1.86132
	0.76248	-1.99978	-1.82827
	0.79723	-2.00217	-1.79507
	0.832189	-2.00453	-1.76173
	0.867357	-2.00686	-1.72825
	0.902734	-2.00916	-1.69464
	0.93832	-2.01144	-1.66088
	0.974115	-2.01369	-1.62699
	1.01012	-2.01591	-1.59296
	1.04634	-2.0181	-1.5588
	1.08277	-2.02027	-1.5245
	1.11942	-2.0224	-1.49007
	1.15629	-2.02451	-1.45552
	1.19336	-2.02659	-1.42083
	1.23066	-2.02864	-1.38601
	1.26817	-2.03066	-1.35107
	1.3059	-2.03265	-1.31601
	1.34385	-2.03461	-1.28082
	1.38202	-2.03655	-1.24551
	1.42041	-2.03845	-1.21008
	1.45901	-2.04033	-1.17453
	1.49784	-2.04218	-1.13886
	1.5369	-2.044	-1.10308
	1.57618	-2.0458	-1.06718
	1.61568	-2.04756	-1.03116
	0.1314	-1.95713	-2.42473
	0.153515	-1.96796	-2.3889
	0.175852	-1.97876	-2.35285
	0.198414	-1.98952	-2.31657
	0.2212	-2.00026	-2.28007
	0.244214	-2.01096	-2.24334
	0.267455	-2.02163	-2.20639
	0.290925	-2.03226	-2.16922
	0.314626	-2.04286	-2.13184
	0.338559	-2.05343	-2.09423
	0.362726	-2.06397	-2.05641
	0.387127	-2.07448	-2.01838
	0.411766	-2.08495	-1.98013
	0.436639	-2.09539	-1.94168
	0.461754	-2.10579	-1.90301
	0.487107	-2.11616	-1.86414
	0.512701	-2.1265	-1.82505
	0.538541	-2.1368	-1.78577
	0.564623	-2.14707	-1.74628
	0.590947	-2.1573	-1.70659
	0.61752	-2.1675	-1.6667
[truncated: 3,597 more rows]
